# Supplementary material for: Multiomics Analysis Identifies Chromosomal Instability‐Associated Immune‐Related Signatures in Hepatocellular Carcinoma by Integrating Weighted Gene Coexpression Network Analysis (WGCNA) and Machine Learning
Source: Hum Mutat. 2026 Apr 19;2026:6594696. doi: 10.1155/humu/6594696 (PMC13092802; doi:10.1155/humu/6594696)
Supplement: Supplementary file 1 — Supporting Information Additional supporting information can be found online in the Supporting Information section. Table S1 A list of 101 machine learning models and algorithm combinations used for prognostic gene screening and risk model construction in hepatocellular carcinoma, including basic algorithms such as Lasso, CoxBoost, StepCox, random survival forest (RSF), and integrated models with parameter combinations like different alpha values of elastic net (Enet). Table S2: A list of 32 core genes associated with chromosomal instability (CIN) identified based on the study by Drews RM et al., including key genes such as AKT1, BRCA1, and TP53. Table S3: A table of quantitative chromosomal instability (CIN) scores of hepatocellular carcinoma samples in the TCGA dataset calculated by Gene Set Variation Analysis (GSVA) algorithm, including the CIN score corresponding to each TCGA sample ID. Table S4: A table of information on the Top 200 core genes highly correlated with CIN screened by weighted gene coexpression network analysis (WGCNA) in the TCGA dataset, including gene probe names, colors of associated coexpression modules, correlation coefficients with CIN, and correlation p values. Table S5: A table of univariate Cox regression analysis results of CIN‐related genes in the TCGA and GSE54236 datasets, including gene ID, hazard ratio (HR), 95% confidence interval of HR, and prognostic correlation p value. Table S6: A list of candidate prognostic genes associated with CIN shared by the TCGA and GSE54236 datasets obtained through intersection analysis, totaling 73 genes. Table S7: A comprehensive dataset integrating clinical information of samples in the TCGA dataset and risk prediction results of 101 machine learning models, including sample ID, overall survival time (OS.time), overall survival status (OS), cohort affiliation, and the risk prediction value of each model for the sample. Table S8: A list of 20 core prognostic genes associated with CIN screened by th [file HUMU-2026-6594696-s001.xls]

## Sheet: Table S1
Model
Lasso + StepCox [both]
survival-SVM
CoxBoost + survival-SVM
Ridge
Lasso + survival-SVM
SuperPC
CoxBoost + Ridge
Enet [alpha=0.1]
CoxBoost + Enet [alpha=0.1]
Enet [alpha=0.2]
Enet [alpha=0.3]
CoxBoost + Enet [alpha=0.3]
CoxBoost + Enet [alpha=0.2]
Enet [alpha=0.4]
CoxBoost + Enet [alpha=0.4]
Lasso + CoxBoost
Enet [alpha=0.5]
CoxBoost
CoxBoost + Enet [alpha=0.5]
Enet [alpha=0.6]
CoxBoost + Enet [alpha=0.6]
CoxBoost + Enet [alpha=0.7]
CoxBoost + Enet [alpha=0.8]
Enet [alpha=0.8]
Enet [alpha=0.9]
Lasso
Enet [alpha=0.7]
CoxBoost + Enet [alpha=0.9]
CoxBoost + Lasso
Lasso + plsRcox
CoxBoost + plsRcox
CoxBoost + StepCox [forward]
Lasso + StepCox [forward]
RSF + survival-SVM
CoxBoost + SuperPC
StepCox [forward]
plsRcox
RSF + Ridge
RSF + Enet [alpha=0.1]
Lasso + SuperPC
RSF + plsRcox
RSF + StepCox [forward]
RSF + Enet [alpha=0.2]
RSF + Enet [alpha=0.3]
RSF + Enet [alpha=0.6]
RSF + Lasso
RSF + Enet [alpha=0.7]
RSF + Enet [alpha=0.5]
RSF + CoxBoost
RSF + Enet [alpha=0.9]
RSF + Enet [alpha=0.4]
RSF + Enet [alpha=0.8]
RSF + StepCox [both]
RSF + StepCox [backward]
StepCox [both] + Ridge
StepCox [backward] + Ridge
StepCox [both] + plsRcox
StepCox [backward] + plsRcox
StepCox [both] + Enet [alpha=0.9]
StepCox [backward] + Enet [alpha=0.9]
StepCox [both] + Enet [alpha=0.1]
StepCox [backward] + Enet [alpha=0.1]
StepCox [both] + Enet [alpha=0.8]
StepCox [backward] + Enet [alpha=0.8]
StepCox [both] + Enet [alpha=0.2]
StepCox [backward] + Enet [alpha=0.2]
StepCox [both] + Lasso
StepCox [backward] + Lasso
StepCox [both] + Enet [alpha=0.6]
StepCox [backward] + Enet [alpha=0.6]
CoxBoost + GBM
StepCox [both] + Enet [alpha=0.7]
StepCox [backward] + Enet [alpha=0.7]
Lasso + StepCox [backward]
StepCox [both]
StepCox [backward]
CoxBoost + StepCox [both]
CoxBoost + StepCox [backward]
StepCox [both] + Enet [alpha=0.4]
StepCox [backward] + Enet [alpha=0.4]
StepCox [both] + Enet [alpha=0.3]
StepCox [backward] + Enet [alpha=0.3]
StepCox [both] + CoxBoost
StepCox [backward] + CoxBoost
StepCox [both] + Enet [alpha=0.5]
StepCox [backward] + Enet [alpha=0.5]
CoxBoost + RSF
RSF + SuperPC
RSF
Lasso + GBM
RSF + GBM
GBM
StepCox [both] + survival-SVM
StepCox [backward] + survival-SVM
Lasso + RSF
StepCox [both] + GBM
StepCox [backward] + GBM
StepCox [both] + RSF
StepCox [backward] + RSF
StepCox [both] + SuperPC
StepCox [backward] + SuperPC

## Sheet: Table S2
Chromosome_Instability
AKT1
BRCA1
BRCA2
CCND1
CDK4
CDKN2C
CIC
CUL1
ERBB2
ERBB3
ERCC2
FBXW7
H3F3A
IDH1
IDH2
MAPK1
MYC
NFE2L2
RAC1
RPL22
PBRM1
PCBP1
PIK3R2
PMS1
PPP2R1A
PSMA4
SPOP
SOS1
SOX9
TP53
U2AF1
VHL

## Sheet: Table S3
TCGA
id	TCGA-5R-AA1C	TCGA-ED-A66Y	TCGA-DD-AAEI	TCGA-ED-A8O5	TCGA-DD-AACH	TCGA-FV-A3R3	TCGA-G3-A5SJ	TCGA-HP-A5MZ	TCGA-ZP-A9D0	TCGA-BC-A10W	TCGA-DD-A4NH	TCGA-G3-A25Z	TCGA-DD-AACX	TCGA-BC-A10X	TCGA-DD-AACD	TCGA-NI-A8LF	TCGA-EP-A2KA	TCGA-ZP-A9D4	TCGA-DD-AADQ	TCGA-DD-AAE7	TCGA-GJ-A9DB	TCGA-DD-A3A3	TCGA-FV-A3I0	TCGA-DD-A1ED	TCGA-5C-A9VG	TCGA-EP-A2KB	TCGA-CC-A8HU	TCGA-DD-AACN	TCGA-PD-A5DF	TCGA-DD-A1EF	TCGA-GJ-A6C0	TCGA-DD-A11D	TCGA-DD-AADJ	TCGA-DD-AADW	TCGA-XR-A8TF	TCGA-MI-A75G	TCGA-DD-AAD1	TCGA-ED-A7XO	TCGA-CC-A5UE	TCGA-DD-A73D	TCGA-DD-AACT	TCGA-XR-A8TE	TCGA-DD-A39X	TCGA-WQ-AB4B	TCGA-DD-AACO	TCGA-CC-A1HT	TCGA-DD-AADS	TCGA-DD-AADA	TCGA-CC-A9FW
Chromosome_Instability	0.320449	0.478227	-0.12343	0.388078	0.28618	-0.15069	0.307235	-0.55042	-0.23909	0.471381	-0.05505	-0.3731	0.285072	-0.04282	-0.55652	-0.56866	-0.19971	0.215443	-0.29024	-0.41366	0.163237	-0.5851	-0.06875	-0.34238	0.150454	0.129705	0.146486	0.275811	0.191982	0.395596	0.02603	-0.18773	-0.32406	0.57687	-0.09734	-0.24039	0.342629	-0.1384	0.401832	-0.07638	-0.40491	0.471768	-0.47755	-0.55912	-0.28302	0.50473	-0.53826	-0.49829	0.418998
[truncated: 206 more columns]

## Sheet: Table S4
TCGA-hubGenes-200
probes	moduleColor	GS.Chromosome_Instability	p.GS.Chromosome_Instability
RBM12	magenta	0.824890410652542	1.9501047665827e-93
DHX9	magenta	0.822670702886374	1.59593615725786e-92
SMARCC1	magenta	0.818934149673851	5.14500830383264e-91
ADNP	magenta	0.806902124739446	2.1931761952914e-86
RNMT	magenta	0.798465652419293	2.49496136319735e-83
TCF20	magenta	0.797966698266815	3.74310670548617e-83
UPF2	magenta	0.792790312211182	2.35576888618633e-81
NUP160	magenta	0.791130499286583	8.67169767445939e-81
NCOA6	magenta	0.789063389103114	4.32313050924531e-80
UBXN7	magenta	0.788973099682163	4.63547350465113e-80
ZFR	magenta	0.788687706627086	5.77773108113678e-80
SMPD4	magenta	0.788532093529661	6.514125336426e-80
HNRNPUL1	magenta	0.7876432311335	1.29004052887257e-79
MAPK1	magenta	0.783096295994157	4.04192412857127e-78
SNRNP200	magenta	0.782808000601078	5.01441384886158e-78
CASC3	magenta	0.781638371083936	1.19846375153086e-77
CDK12	magenta	0.781255844516762	1.59174887685333e-77
BAZ1B	magenta	0.781038413598507	1.86990558650737e-77
PRR14L	magenta	0.780656793549896	2.47964146974857e-77
TNRC18	magenta	0.779653551282198	5.193255216469e-77
KPNB1	magenta	0.779563994171112	5.54647346927345e-77
SAP130	magenta	0.779292590355187	6.76922191220955e-77
QSER1	magenta	0.77893598789687	8.79092248116642e-77
ZMYM3	magenta	0.778894493475987	9.06206351879178e-77
JARID2	magenta	0.778518850705865	1.19269111975454e-76
HUWE1	magenta	0.777750778111711	2.08801560080994e-76
NUP205	magenta	0.777417215742635	2.66103981125239e-76
SUPT16H	blue	0.777304920833012	2.88712628348518e-76
SMC3	magenta	0.776229587193319	6.2885265919173e-76
UBAP2	magenta	0.77578172194956	8.68563807564301e-76
HCFC1	magenta	0.774664633243008	1.93738354629918e-75
WIPF2	magenta	0.774202933130752	2.69545495144473e-75
SETD2	magenta	0.77293405253961	6.6532198612557e-75
ILF3	blue	0.772370432520337	9.92004546188865e-75
TOP2B	magenta	0.771039690119657	2.53594023345828e-74
U2AF2	magenta	0.770445990404694	3.84687830586047e-74
UTP20	magenta	0.769665672653474	6.63948017772073e-74
CPSF6	magenta	0.769327772285627	8.40393532121893e-74
TET3	magenta	0.768780893807844	1.22958853595899e-73
TASOR	magenta	0.768270533655391	1.75222256603447e-73
VPS54	magenta	0.768179879162267	1.86583133998983e-73
U2SURP	magenta	0.768174303598106	1.87305263818836e-73
SF3B1	magenta	0.768143966861717	1.91283275583291e-73
PRPF4B	magenta	0.767809435850175	2.41118519245916e-73
KDM3B	magenta	0.767314439360106	3.39396100992397e-73
DCAF7	magenta	0.767012645561452	4.17878604231336e-73
UBAP2L	magenta	0.766475653601435	6.04593099810066e-73
AGPS	magenta	0.766279010239789	6.91986517026856e-73
BPTF	magenta	0.765948965433837	8.67720090663845e-73
KHSRP	blue	0.765853899155711	9.26101901982334e-73
CRKL	magenta	0.765570367665499	1.12439892867689e-72
SF3A1	magenta	0.765564458547673	1.12895144101817e-72
WDR82	magenta	0.765540587749527	1.14752902724647e-72
PRRC2A	magenta	0.76516742652511	1.48068929660138e-72
NONO	magenta	0.765063821430772	1.58914090819939e-72
NUP153	magenta	0.764538488919937	2.27287832948698e-72
CAPRIN1	magenta	0.764399294668575	2.49854507041602e-72
TPR	magenta	0.764248626851735	2.76792830477022e-72
TRRAP	magenta	0.76334353752638	5.1118828691546e-72
SIN3A	magenta	0.763322245696347	5.18601846317678e-72
MED12	magenta	0.762785418629666	7.45205818661437e-72
EPC2	magenta	0.761489080463397	1.78136068101495e-71
CAD	magenta	0.761139687582175	2.25084963244488e-71
GPATCH8	magenta	0.760995630128615	2.47847140769676e-71
ZNF318	magenta	0.76090391774482	2.63514036084463e-71
SP3	magenta	0.760869531055472	2.69638259916807e-71
XRN2	magenta	0.760724855552028	2.969905288602e-71
HNRNPR	magenta	0.759155845985406	8.43147873963241e-71
MED1	magenta	0.758422904580083	1.36899715575823e-70
DBR1	magenta	0.758201297279923	1.5845263979432e-70
IPO7	magenta	0.75737918147899	2.72183464358667e-70
ASXL1	magenta	0.756395544813407	5.18508897589229e-70
MLLT10	magenta	0.755866444750588	7.32421124596088e-70
BCOR	magenta	0.755676220157295	8.29081952409148e-70
CCDC93	magenta	0.755644141789401	8.46586373793524e-70
RIF1	magenta	0.755006615541702	1.28148370781205e-69
CBX1	blue	0.75481012406547	1.4557676055782e-69
MSH2	blue	0.75432089982838	1.99869671016956e-69
VEZF1	magenta	0.754294780794576	2.03276414410934e-69
UBA2	magenta	0.754090764131779	2.31947116960561e-69
ACTL6A	magenta	0.753534419176037	3.32172570589876e-69
SMAD3	magenta	0.753212426755505	4.08739049080848e-69
CCAR1	magenta	0.752553867314208	6.24102249521284e-69
AP3M1	magenta	0.75216036904441	8.03171318871932e-69
ARL6IP6	magenta	0.75157301754356	1.16935869904759e-68
PFAS	magenta	0.751481210756737	1.23995574148586e-68
THOC2	magenta	0.750601153424778	2.17212854977585e-68
DCTN1	magenta	0.750511637177888	2.29929257417937e-68
HMGXB4	magenta	0.75037222815855	2.51219676929461e-68
NFYA	magenta	0.750342873776938	2.55946110385365e-68
ATF2	magenta	0.750219503452823	2.76794386715739e-68
ZBED4	magenta	0.749956932856633	3.26943100364558e-68
ADNP2	magenta	0.749938316377725	3.30823187248397e-68
ANKRD40	magenta	0.749812456045701	3.58281408683034e-68
NIPBL	magenta	0.749473223643457	4.44074025263195e-68
COMMD2	magenta	0.749454854827114	4.49261688670324e-68
PRRC2C	magenta	0.749367562659368	4.74748402785001e-68
SETD5	magenta	0.749281233601061	5.01364395215684e-68
CKAP5	blue	0.748629106491279	7.56474458960457e-68
DIP2B	magenta	0.748345326184406	9.0439850137159e-68
HEATR1	magenta	0.748085968748993	1.06453266109321e-67
DCAF12	magenta	0.747433540388091	1.60278603956948e-67
PARD3	magenta	0.746924729485488	2.20339845769216e-67
BRPF3	magenta	0.745938558005267	4.07422232819962e-67
PTBP3	magenta	0.745500943378901	5.34699246104071e-67
MAML1	magenta	0.745246924583556	6.25937249151304e-67
GMPS	blue	0.745141258037822	6.68295673130824e-67
CAND1	magenta	0.745085146276368	6.9193323868478e-67
DHX15	magenta	0.744674877635477	8.9190166918186e-67
YY1AP1	magenta	0.744644150270125	9.09004282346219e-67
CTDSPL2	magenta	0.743442140976185	1.90689255074185e-66
SSRP1	blue	0.74294392413713	2.58919166444768e-66
DIDO1	magenta	0.74289407883582	2.66954571616318e-66
MAU2	magenta	0.742590929816431	3.21436996823372e-66
DVL3	magenta	0.742187453794608	4.1140754320042e-66
RNF111	magenta	0.741547923671254	6.07773752502643e-66
ATXN7L3	magenta	0.741146702271956	7.75900474172666e-66
TOPBP1	blue	0.740623971568193	1.06585113467275e-65
YAP1	magenta	0.740137214317441	1.43152433066662e-65
KMT2E	magenta	0.739871148918547	1.68150798533893e-65
INCENP	blue	0.739845751575614	1.70752391751197e-65
WBP11	magenta	0.739579673656799	2.00528666884931e-65
RNF38	magenta	0.739434423615916	2.18901630097234e-65
KANSL2	magenta	0.739142230748441	2.61072256723658e-65
BAZ2A	magenta	0.738691022716371	3.42538512015146e-65
CD2AP	magenta	0.737892848046389	5.53044374476184e-65
HELZ	magenta	0.73783204510924	5.73558288902066e-65
KDM3A	magenta	0.737450760332572	7.20554030565102e-65
CNOT3	magenta	0.737190738776658	8.41670949138587e-65
RPA1	magenta	0.736894255143383	1.0045746978221e-64
DEK	blue	0.736795359356579	1.06558964002571e-64
FAM168B	magenta	0.736750474186237	1.09448192545023e-64
MTMR12	magenta	0.736445531465764	1.31244327050736e-64
EP300	magenta	0.736347873318203	1.39096482399158e-64
DNAJC13	magenta	0.736221720141896	1.49933420862317e-64
NCOA5	magenta	0.73574663517979	1.9880776776502e-64
REV1	magenta	0.735664486556259	2.08734584813041e-64
TXLNG	magenta	0.735402843022225	2.43747252363488e-64
TASOR2	magenta	0.735281210891525	2.61950810669308e-64
ASXL2	magenta	0.735221804947748	2.71325634743087e-64
POLDIP3	magenta	0.734890356522347	3.30079353371783e-64
PUS7	blue	0.734868290585146	3.34411429535483e-64
TAOK1	magenta	0.734732717662372	3.62293515241609e-64
SP2	magenta	0.734354565673519	4.52853182714111e-64
SMCR8	magenta	0.733858191706558	6.06590002610864e-64
YME1L1	magenta	0.733610204660239	7.01788373273452e-64
CCDC97	blue	0.732443502177247	1.39031575298777e-63
LEMD3	magenta	0.732364976194816	1.45559622540629e-63
MGME1	blue	0.731789614166203	2.0362685160825e-63
SUZ12	blue	0.731323563258973	2.67087496861199e-63
NOLC1	magenta	0.731083002091817	3.07164666954387e-63
MOB1A	magenta	0.730940659385572	3.3363198763325e-63
PRR12	magenta	0.73041334918448	4.52946165925855e-63
ROCK2	magenta	0.730111573694117	5.39378541300582e-63
C1GALT1	magenta	0.729183832939831	9.21355350961678e-63
DLG5	magenta	0.729138853753514	9.45532466326412e-63
MAP3K1	magenta	0.728873267229021	1.10167495991217e-62
CHD6	magenta	0.728793199313002	1.15358366710279e-62
ESCO1	magenta	0.728518377601946	1.35091133920135e-62
PRDM4	magenta	0.728284445517928	1.54502295436005e-62
FAM53C	magenta	0.728249872852412	1.57596688897357e-62
SMG8	magenta	0.727946315193569	1.87545742584207e-62
ACVR1	magenta	0.72783394510248	2.0001009488423e-62
ACTN4	magenta	0.727822625808447	2.01310336045833e-62
ZNF146	magenta	0.727423817719053	2.52886505129525e-62
ATF1	magenta	0.727413701594543	2.54352554056644e-62
POLD1	blue	0.726571186309785	4.11264633351326e-62
MED20	magenta	0.726503584796488	4.273974839884e-62
DCLRE1B	blue	0.726433155591612	4.44873164740806e-62
FLNB	magenta	0.726420114454292	4.48186012103281e-62
LSM14B	magenta	0.726390733972246	4.55739512976857e-62
YEATS4	blue	0.726381012872659	4.58266438538724e-62
NUP155	blue	0.726149933996114	5.22600907190639e-62
DENND5A	magenta	0.726060756906846	5.49758380247602e-62
SETDB1	magenta	0.726040718588867	5.56050836777457e-62
TAF6	magenta	0.726023127498647	5.61633682015633e-62
NCKAP1	magenta	0.725996217258101	5.70281918102272e-62
ARID1A	magenta	0.725868296728516	6.13233453415632e-62
TBCCD1	magenta	0.725753484542932	6.54508445729713e-62
TNPO1	magenta	0.725673894245964	6.84727306077894e-62
ARHGAP12	magenta	0.725533752925741	7.41338291112553e-62
CNOT9	blue	0.725004259411784	1.00039053023638e-61
UHRF1BP1	magenta	0.724995850286231	1.00515753891069e-61
MAP4K4	magenta	0.724955307797924	1.02845862825551e-61
XPO5	blue	0.724811976041728	1.11521536556677e-61
HPS3	magenta	0.724341616985556	1.45419596091956e-61
MCMBP	magenta	0.724250535999606	1.53078852714208e-61
EIF4G2	magenta	0.72419000016349	1.58389546996513e-61
TRIM24	magenta	0.724143913379007	1.62554849155604e-61
CDYL	magenta	0.724129808039286	1.63851271724889e-61
ANKRD52	magenta	0.724095514641983	1.67046125775104e-61
CTDSP2	magenta	0.724056084052127	1.70796022459061e-61
EXOC7	magenta	0.723945482980884	1.81765876347097e-61
LARP1	magenta	0.723916059612931	1.84800094892008e-61
ESF1	magenta	0.723849737090299	1.91825000560663e-61
MTPN	magenta	0.723677991314484	2.11271927362612e-61
RABGAP1	magenta	0.72359274651813	2.21638364674078e-61
YWHAQ	magenta	0.723585469143063	2.22546385990701e-61
ICE1	magenta	0.723182675263782	2.79003501754109e-61
STAG1	magenta	0.722369329349535	4.39895459488763e-61

## Sheet: Table S5
TCGA						GSE54236
id	HR	HR.95L	HR.95H	pvalue		id	HR	HR.95L	HR.95H	pvalue
CAD	1.66383	1.36319	2.03078	5.53e-07		YWHAQ	4.52552	2.57351	7.95813	1.59e-07
SSRP1	1.81258	1.41021	2.32977	3.42e-06		SSRP1	3.89794	2.28906	6.63762	5.47e-07
NUP155	1.71728	1.35864	2.1706	6.06e-06		CAD	2.87818	1.86333	4.44576	1.88e-06
CPSF6	1.81815	1.40074	2.35994	7.04e-06		TAF6	3.78555	2.14388	6.68433	4.46e-06
MSH2	1.72854	1.35996	2.19701	7.72e-06		POLD1	3.03508	1.88858	4.87759	4.5e-06
GMPS	1.69129	1.33867	2.1368	1.06e-05		INCENP	1.98857	1.46883	2.69221	8.69e-06
NUP205	1.60362	1.29121	1.99163	1.94e-05		WIPF2	3.49701	1.93919	6.30629	3.16e-05
CKAP5	1.62952	1.29611	2.0487	2.91e-05		UBAP2L	2.08506	1.45625	2.98539	6.01e-05
XPO5	1.67594	1.31424	2.13718	3.14e-05		ANKRD40	2.18134	1.48015	3.21472	8.09e-05
PARD3	1.63273	1.29387	2.06035	3.62e-05		UBAP2	2.68237	1.62514	4.42738	0.000114
UBAP2	1.65033	1.29893	2.0968	4.12e-05		ACTL6A	2.59029	1.56116	4.29784	0.000229
UBAP2L	1.58612	1.26938	1.98189	4.93e-05		CBX1	2.3683	1.49657	3.74781	0.000232
DCLRE1B	1.62322	1.27607	2.0648	7.96e-05		GMPS	2.48631	1.48273	4.16919	0.000554
AGPS	1.63675	1.28056	2.09202	8.32e-05		SETDB1	2.40158	1.44241	3.99859	0.000756
CCDC97	1.63314	1.27709	2.08846	9.26e-05		XPO5	2.328	1.42075	3.81459	0.000797
YWHAQ	1.51947	1.23156	1.87468	9.49e-05		MSH2	2.04344	1.33961	3.11708	0.00091
QSER1	1.60076	1.2632	2.02854	9.88e-05		ILF3	2.35473	1.41836	3.90927	0.000929
TNPO1	1.66951	1.28536	2.16847	0.000122		NOLC1	2.87019	1.5362	5.36258	0.000946
CAPRIN1	1.62094	1.26277	2.08069	0.00015		QSER1	2.11119	1.35055	3.30023	0.001044
COMMD2	1.62199	1.26276	2.0834	0.000153		NUP155	2.24596	1.381	3.65265	0.00111
KPNB1	1.55851	1.23673	1.964	0.000169		DHX15	2.55715	1.44834	4.51483	0.001208
TOPBP1	1.48298	1.20581	1.82386	0.000189		CKAP5	2.15584	1.34649	3.45167	0.00138
HNRNPR	1.59074	1.24582	2.03116	0.000197		NUP205	2.80482	1.4787	5.3202	0.001591
POLD1	1.44685	1.18989	1.7593	0.000213		NUP153	2.75304	1.46628	5.169	0.001629
ARL6IP6	1.47711	1.19964	1.81877	0.000238		SMPD4	1.94607	1.25991	3.00591	0.002687
CCDC93	1.56604	1.23192	1.99079	0.000249		DVL3	2.83491	1.43087	5.61668	0.002817
INCENP	1.39333	1.16601	1.66497	0.000262		CCDC93	2.26025	1.32163	3.86548	0.002896
CBX1	1.44489	1.18416	1.76304	0.000289		ARL6IP6	1.98357	1.26343	3.11417	0.00292
NCOA5	1.56771	1.22829	2.00093	0.000304		ZBED4	2.34669	1.33792	4.11608	0.002926
CCAR1	1.59671	1.2385	2.05853	0.000306		UBXN7	1.85336	1.23408	2.7834	0.002943
YME1L1	1.61788	1.24392	2.10426	0.000334		TAOK1	2.9147	1.43519	5.91941	0.003082
THOC2	1.53123	1.2101	1.93758	0.000388		CPSF6	2.02928	1.26737	3.24923	0.003214
IPO7	1.51092	1.20212	1.89903	0.000403		ZNF318	1.75479	1.20446	2.55657	0.003402
NONO	1.49065	1.19428	1.86058	0.000416		DLG5	1.63866	1.17729	2.28084	0.003418
BCOR	1.436	1.17411	1.75631	0.000428		ROCK2	2.08489	1.2661	3.43319	0.003888
DENND5A	1.52651	1.20459	1.93444	0.000465		POLDIP3	3.12777	1.41469	6.91527	0.004848
DNAJC13	1.55309	1.2137	1.98738	0.000466		SMCR8	0.61911	0.442496	0.866217	0.00514
U2AF2	1.61869	1.23556	2.12061	0.000474		RABGAP1	1.57526	1.13784	2.18084	0.00618
XRN2	1.5471	1.20813	1.98118	0.000543		HEATR1	2.01639	1.21853	3.33664	0.006351
SMARCC1	1.4975	1.19024	1.88408	0.000568		SP2	1.85072	1.1867	2.88631	0.006629
PUS7	1.4818	1.18301	1.85606	0.00062		KPNB1	1.91372	1.19344	3.06872	0.007061
RBM12	1.56018	1.20845	2.01429	0.000643		LSM14B	1.81884	1.1744	2.8169	0.007357
ACTL6A	1.4145	1.15882	1.72659	0.000652		BPTF	2.64672	1.29522	5.40847	0.007598
CDYL	1.54612	1.20206	1.98864	0.000691		SF3A1	2.19566	1.22004	3.95144	0.008707
ATF1	1.54728	1.20189	1.99192	0.000707		HUWE1	2.24841	1.21017	4.1774	0.010362
HCFC1	1.51173	1.18837	1.92306	0.000764		PRRC2A	1.82791	1.15024	2.90481	0.010703
DVL3	1.4794	1.17612	1.86089	0.00082		SUZ12	2.10413	1.18825	3.72594	0.010723
ANKRD52	1.40367	1.14914	1.71457	0.000894		PRR14L	1.73709	1.13626	2.65564	0.010779
TOP2B	1.49547	1.17831	1.89801	0.000936		KHSRP	2.0602	1.18167	3.59187	0.010817
ESF1	1.4635	1.16469	1.83896	0.001082		TCF20	1.90745	1.15808	3.14174	0.0112
UBA2	1.44556	1.15822	1.80418	0.001118		SMARCC1	1.91436	1.15716	3.16705	0.011462
ILF3	1.48873	1.16861	1.89655	0.001276		GPATCH8	2.26537	1.19105	4.30869	0.012668
SAP130	1.51503	1.17399	1.95514	0.001409		FLNB	1.44842	1.07627	1.94924	0.014481
CAND1	1.49635	1.16749	1.91785	0.001458		ASXL1	1.91877	1.13562	3.242	0.014883
VEZF1	1.42077	1.14369	1.76499	0.001509		ACTN4	1.74047	1.10829	2.73326	0.016108
UPF2	1.49097	1.16251	1.91224	0.001655		CHD6	1.76106	1.10227	2.81357	0.017919
DHX9	1.43259	1.14237	1.79654	0.001856		HCFC1	1.52022	1.07283	2.15418	0.018509
KDM3A	1.44729	1.1464	1.82715	0.001878		TOPBP1	1.77196	1.09744	2.86108	0.019267
SUPT16H	1.49781	1.16087	1.93255	0.001889		KDM3A	2.04932	1.11858	3.75451	0.020194
ADNP	1.4451	1.14124	1.82987	0.002236		YY1AP1	1.85679	1.10133	3.13045	0.020226
UTP20	1.47509	1.14721	1.89668	0.00244		MED12	1.6561	1.07551	2.55009	0.021993
UHRF1BP1	1.40453	1.12685	1.75064	0.002507		SP3	0.436955	0.214845	0.888686	0.022267
DCAF7	1.41242	1.12673	1.77056	0.002747		ADNP	2.10166	1.10896	3.983	0.022785
MOB1A	1.41732	1.12805	1.78077	0.002749		TET3	1.32854	1.03958	1.69781	0.023197
NCOA6	1.43958	1.13103	1.83232	0.003073		TXLNG	1.45646	1.05078	2.01878	0.023989
HMGXB4	1.41899	1.12501	1.78979	0.003132		NUP160	1.92175	1.08936	3.39018	0.024102
CD2AP	1.36428	1.10886	1.67853	0.003315		MAP4K4	1.63681	1.06547	2.51453	0.024483
WIPF2	1.45339	1.13001	1.86932	0.003594		SMAD3	1.79339	1.07549	2.99051	0.025162
DBR1	1.45107	1.12897	1.86508	0.003647		TRIM24	1.5878	1.05278	2.39473	0.027435
U2SURP	1.41349	1.11925	1.78507	0.003661		HNRNPUL1	0.458341	0.228936	0.917618	0.027615
TAF6	1.33613	1.09853	1.62511	0.003724		EIF4G2	1.92292	1.056	3.50157	0.032506
C1GALT1	1.36319	1.10443	1.68258	0.003917		SIN3A	2.20694	1.06513	4.57276	0.033195
ZBED4	1.38821	1.11082	1.73487	0.003926		SUPT16H	1.93966	1.0536	3.57088	0.033367
NUP160	1.39397	1.1115	1.74824	0.004042		EPC2	1.80431	1.04479	3.11597	0.034249
LSM14B	1.40789	1.11489	1.77788	0.004059		UBA2	1.71813	1.03839	2.84285	0.035154
MLLT10	1.40648	1.11439	1.77513	0.004081		SNRNP200	1.66367	1.03553	2.67283	0.035352
NCKAP1	1.3804	1.10719	1.72103	0.004172		SETD5	1.41462	1.02378	1.95467	0.035516
MTPN	1.41152	1.11391	1.78866	0.004333		PFAS	1.60825	1.02659	2.51948	0.038029
YEATS4	1.41556	1.11419	1.79844	0.004439		DCAF7	2.76232	1.05236	7.25075	0.039053
KANSL2	1.44415	1.12033	1.86157	0.004553		RNMT	1.75276	1.02522	2.99658	0.040267
TCF20	1.39549	1.10828	1.75715	0.004592		CASC3	1.86471	1.01962	3.41024	0.043069
ATF2	1.43406	1.1168	1.84145	0.004715		NCOA6	1.69505	1.00489	2.85921	0.0479
SMPD4	1.42815	1.11515	1.829	0.004751		RIF1	1.60106	1.00206	2.55811	0.049002
ZMYM3	1.40424	1.1086	1.77873	0.004882		DHX9	1.57465	1.00104	2.47693	0.049475
HEATR1	1.29698	1.08116	1.55588	0.005106
ARID1A	1.36202	1.09708	1.69094	0.005119
CNOT3	1.4338	1.1136	1.84608	0.0052
PTBP3	1.33924	1.08911	1.64682	0.00562
DHX15	1.40086	1.10248	1.78	0.00581
TRIM24	1.32777	1.0854	1.62425	0.005835
SNRNP200	1.37558	1.09565	1.72702	0.006016
TXLNG	1.36579	1.0929	1.70683	0.006124
ZFR	1.38778	1.09285	1.76232	0.007181
LARP1	1.40179	1.09425	1.79575	0.007524
EIF4G2	1.35615	1.08342	1.69755	0.00783
PFAS	1.36808	1.08549	1.72423	0.007934
SUZ12	1.32744	1.07619	1.63734	0.008148
SP3	1.36022	1.07828	1.71586	0.009433
POLDIP3	1.36702	1.07934	1.73138	0.009505
MAP3K1	1.30361	1.06556	1.59485	0.009962
MAML1	1.3487	1.07287	1.69545	0.010393
ATXN7L3	1.33666	1.07011	1.6696	0.010556
YY1AP1	1.32784	1.06711	1.65229	0.011011
ANKRD40	1.36321	1.07336	1.73134	0.011073
BAZ2A	1.29088	1.05925	1.57316	0.011393
HNRNPUL1	1.36329	1.07195	1.73382	0.011525
MED20	1.36773	1.07207	1.74493	0.011737
MAPK1	1.3293	1.06442	1.66009	0.012053
RPA1	1.34776	1.06606	1.70389	0.012606
PRPF4B	1.3319	1.06237	1.6698	0.012977
SF3B1	1.3565	1.06459	1.72844	0.013655
KHSRP	1.36637	1.06441	1.75401	0.014294
DEK	1.253	1.04602	1.50093	0.01435
ASXL1	1.35802	1.06262	1.73553	0.014473
PRRC2C	1.27638	1.04942	1.55242	0.014571
DLG5	1.22323	1.04041	1.43819	0.014705
NIPBL	1.36161	1.06232	1.74523	0.014797
NOLC1	1.36662	1.06228	1.75816	0.015097
SF3A1	1.36128	1.06092	1.74667	0.015312
ACVR1	1.27153	1.04709	1.54407	0.015335
AP3M1	1.37816	1.06174	1.78888	0.015947
MCMBP	1.36279	1.05844	1.75466	0.016378
DCAF12	1.3596	1.05781	1.7475	0.016449
CASC3	1.3632	1.05495	1.76153	0.01784
RIF1	1.34492	1.05233	1.71885	0.01791
KDM3B	1.31303	1.04455	1.65053	0.019625
TRRAP	1.34479	1.04852	1.72479	0.019643
DIP2B	1.30505	1.04346	1.63223	0.019666
SETDB1	1.27541	1.03963	1.56466	0.019668
SETD5	1.32439	1.04577	1.67725	0.019739
LEMD3	1.33884	1.04673	1.71248	0.020146
HUWE1	1.33171	1.04575	1.69588	0.020197
PRR14L	1.33901	1.04654	1.71322	0.020247
ARHGAP12	1.28104	1.03683	1.58276	0.021726
UBXN7	1.32988	1.04224	1.69692	0.021868
DCTN1	1.3249	1.04133	1.68569	0.022049
RNF38	1.2863	1.03641	1.59645	0.022347
TET3	1.28441	1.03489	1.59409	0.023136
TAOK1	1.31922	1.03833	1.6761	0.023339
NFYA	1.2486	1.02956	1.51424	0.024075
JARID2	1.30238	1.03392	1.64055	0.024886
BPTF	1.2766	1.03024	1.58188	0.025598
SMC3	1.23057	1.02521	1.47708	0.025933
SMG8	1.25132	1.02686	1.52485	0.026234
VPS54	1.31157	1.03097	1.66854	0.027226
PRDM4	1.31745	1.03094	1.6836	0.027561
WBP11	1.34178	1.03255	1.74361	0.027831
ADNP2	1.28234	1.02611	1.60254	0.028769
TPR	1.22764	1.02135	1.47558	0.028883
SMCR8	1.27267	1.02492	1.5803	0.029048
HPS3	1.19735	1.01785	1.40851	0.029742
CRKL	1.28561	1.02494	1.61257	0.029775
FAM53C	1.2885	1.02331	1.62241	0.031085
FAM168B	1.27454	1.02112	1.59086	0.031974
RNMT	1.30699	1.01959	1.67539	0.034591
WDR82	1.31091	1.0187	1.68694	0.035384
PRRC2A	1.24013	1.01389	1.51686	0.036246
ZNF146	1.26555	1.01513	1.57775	0.036308
PRR12	1.2339	1.0123	1.504	0.037429
MED1	1.29249	1.01387	1.64768	0.038341
NUP153	1.21084	1.00829	1.45409	0.040527
DIDO1	1.30044	1.00914	1.67582	0.042326
BAZ1B	1.28694	1.00857	1.64213	0.042502
ESCO1	1.29283	1.00648	1.66064	0.044379
ROCK2	1.25068	1.00462	1.55701	0.045369
CTDSP2	1.24295	1.00408	1.53865	0.045784
ZNF318	1.24563	1.00355	1.54611	0.046357

## Sheet: Table S6
Intersect-Genes
YWHAQ
SSRP1
CAD
TAF6
POLD1
INCENP
WIPF2
UBAP2L
ANKRD40
UBAP2
ACTL6A
CBX1
GMPS
SETDB1
XPO5
MSH2
ILF3
NOLC1
QSER1
NUP155
DHX15
CKAP5
NUP205
NUP153
SMPD4
DVL3
CCDC93
ARL6IP6
ZBED4
UBXN7
TAOK1
CPSF6
ZNF318
DLG5
ROCK2
POLDIP3
SMCR8
HEATR1
KPNB1
LSM14B
BPTF
SF3A1
HUWE1
PRRC2A
SUZ12
PRR14L
KHSRP
TCF20
SMARCC1
ASXL1
HCFC1
TOPBP1
KDM3A
YY1AP1
SP3
ADNP
TET3
TXLNG
NUP160
TRIM24
HNRNPUL1
EIF4G2
SUPT16H
UBA2
SNRNP200
SETD5
PFAS
DCAF7
RNMT
CASC3
NCOA6
RIF1
DHX9

## Sheet: Table S7
id	OS.time	OS	Cohort	survivalSVM	CoxBoost+survivalSVM	Ridge	Lasso+survivalSVM	SuperPC	CoxBoost+Ridge	Enet[alpha=0.1]	CoxBoost+Enet[alpha=0.1]	Enet[alpha=0.2]	Enet[alpha=0.3]	CoxBoost+Enet[alpha=0.3]	CoxBoost+Enet[alpha=0.2]	Enet[alpha=0.4]	CoxBoost+Enet[alpha=0.4]	Lasso+CoxBoost	Enet[alpha=0.5]	CoxBoost	CoxBoost+Enet[alpha=0.5]	Enet[alpha=0.6]	CoxBoost+Enet[alpha=0.6]	CoxBoost+Enet[alpha=0.7]	CoxBoost+Enet[alpha=0.8]	Enet[alpha=0.8]	Enet[alpha=0.9]	Lasso	Enet[alpha=0.7]	CoxBoost+Enet[alpha=0.9]	CoxBoost+Lasso	Lasso+plsRcox	CoxBoost+plsRcox	CoxBoost+StepCox[forward]	Lasso+StepCox[forward]	RSF+survivalSVM	CoxBoost+SuperPC	StepCox[forward]	plsRcox	RSF+Ridge	RSF+Enet[alpha=0.1]	Lasso+SuperPC	RSF+plsRcox	RSF+StepCox[forward]	RSF+Enet[alpha=0.2]	RSF+Enet[alpha=0.3]	RSF+Enet[alpha=0.6]	RSF+Lasso	RSF+Enet[alpha=0.7]
TCGA-5R-AA1C	520	0	TCGA	47780.7	1298.37	0.343025	1298.37	0.426533	0.198925	0.466735	0.2054	0.146382	0.154247	0.191195	0.207766	0.159947	0.192399	-2.27398	0.507928	-1.87076	0.206611	0.157418	0.196746	0.212521	0.203936	0.162779	0.152325	0.159	0.159601	0.241964	0.192392	-2.56148	-2.56148	-2.52468	-2.52468	2397.95	0.379707	0.790827	-2.33358	0.456851	0.412233	0.379707	0.57159	0.648404	0.266224	0.462053	0.242539	0.234285	0.252228
TCGA-ED-A66Y	296	1	TCGA	36391.1	1226.17	0.797379	1226.17	1.36457	0.554535	0.828691	0.588316	0.580626	0.580924	0.575143	0.610048	0.577998	0.591196	-1.79178	0.871156	-1.45149	0.642302	0.559048	0.624731	0.673838	0.65853	0.558028	0.542848	0.568544	0.559354	0.7511	0.643415	-2.08663	-2.08663	-2.00509	-2.00509	1950.45	0.990183	1.41431	-2.20147	0.668031	0.65387	0.990183	0.325793	0.301773	0.622768	0.603936	0.580851	0.559118	0.597328
TCGA-DD-AAEI	1531	0	TCGA	60702	1429.14	-0.15214	1429.14	-0.46897	-0.30201	-0.10832	-0.30521	-0.2431	-0.25756	-0.27874	-0.30408	-0.25611	-0.27817	-2.80652	-0.05498	-2.28258	-0.29635	-0.23985	-0.28165	-0.30374	-0.29121	-0.23201	-0.21605	-0.22568	-0.23626	-0.34625	-0.27446	-3.23722	-3.23722	-3.13293	-3.13293	2787.18	-0.55534	-1.36219	-3.68625	-0.30439	-0.331	-0.55534	-0.75413	-0.55901	-0.23437	-0.37614	-0.23797	-0.21971	-0.24486
TCGA-ED-A8O5	406	0	TCGA	40971.3	1263.14	-0.03236	1263.14	0.75528	0.37936	-0.09729	0.38086	0.333435	0.334615	0.345337	0.378276	0.33339	0.344461	-2.10156	-0.07235	-1.74006	0.368522	0.305688	0.349769	0.379	0.363161	0.28673	0.266783	0.280024	0.296461	0.434244	0.342428	-2.30349	-2.30349	-2.32542	-2.32542	2163.69	0.697213	-2.46439	-4.55854	0.521223	0.460318	0.697213	0.516548	0.353424	0.411233	0.427775	0.376637	0.372093	0.392842
TCGA-DD-AACH	195	1	TCGA	34346	1199.62	1.07408	1199.62	1.64801	0.671386	1.14538	0.683196	0.687501	0.669411	0.634072	0.685193	0.637589	0.636877	-1.77402	1.158	-1.46402	0.679178	0.583077	0.65106	0.698784	0.675068	0.555802	0.526812	0.549436	0.570195	0.784985	0.645043	-1.90542	-1.90542	-1.96708	-1.96708	2050.42	1.22099	1.2007	-1.41041	1.01136	1.02392	1.22099	1.08244	1.24306	0.731419	1.12348	0.683937	0.630138	0.698354
TCGA-FV-A3R3	366	1	TCGA	55397.3	1455.36	-0.57783	1455.36	-0.39106	-0.41219	-0.66969	-0.42574	-0.3179	-0.33896	-0.40014	-0.43218	-0.34885	-0.40501	-2.96372	-0.82102	-2.41733	-0.43699	-0.34505	-0.41912	-0.45357	-0.43819	-0.35543	-0.33821	-0.35453	-0.34978	-0.51414	-0.41932	-3.38379	-3.38379	-3.30482	-3.30482	2778.29	-0.75624	-2.97666	-4.67684	-0.5729	-0.57598	-0.75624	-0.80435	-1.19071	-0.39969	-0.67249	-0.4251	-0.4169	-0.44193
TCGA-G3-A5SJ	698	0	TCGA	51778.4	1347.3	0.222819	1347.3	0.078127	0.032548	0.171661	0.041123	0.064313	0.067584	0.048208	0.047891	0.07135	0.052951	-2.42408	0.108664	-1.97428	0.060021	0.067266	0.060859	0.065652	0.066249	0.062268	0.063761	0.066926	0.064975	0.070104	0.068412	-2.78626	-2.78626	-2.7043	-2.7043	2439.84	0.056879	-1.94626	-3.07868	0.157012	0.138742	0.056879	0.296439	-0.07514	0.098181	0.162546	0.111507	0.106309	0.113781
TCGA-HP-A5MZ	91	1	TCGA	63463.9	1506.77	-0.4185	1506.77	-0.83071	-0.63406	-0.48451	-0.65973	-0.49056	-0.52483	-0.6268	-0.67416	-0.54559	-0.63781	-3.24501	-0.5979	-2.64868	-0.69141	-0.54843	-0.66566	-0.72178	-0.69952	-0.57106	-0.54755	-0.57511	-0.55934	-0.81733	-0.67382	-3.67913	-3.67913	-3.61673	-3.61673	2993.36	-1.14742	-2.1569	-3.59735	-0.54052	-0.60902	-1.14742	-0.40389	-0.6194	-0.5673	-0.61746	-0.5956	-0.59191	-0.62053
TCGA-ZP-A9D0	1091	0	TCGA	54002	1430.99	-0.69646	1430.99	-0.37114	-0.29393	-0.64229	-0.2895	-0.20369	-0.20512	-0.25408	-0.28119	-0.205	-0.24796	-2.75167	-0.59109	-2.23194	-0.258	-0.19042	-0.24141	-0.25683	-0.24286	-0.18889	-0.17027	-0.1753	-0.18855	-0.29199	-0.22183	-3.23627	-3.23627	-3.0772	-3.0772	2823.61	-0.56945	-4.21888	-4.89893	-0.61198	-0.59668	-0.56945	-1.10529	-1.33139	-0.3807	-0.69417	-0.36922	-0.35037	-0.38194
TCGA-BC-A10W	91	1	TCGA	30409.1	1095.82	1.21183	1095.82	2.08849	1.0846	1.37433	1.12697	0.96088	0.983521	1.07104	1.14986	0.989922	1.08866	-1.22045	1.45275	-1.00826	1.17586	0.966209	1.13326	1.22463	1.18793	0.97876	0.93856	0.983548	0.973114	1.38039	1.14538	-1.36907	-1.36907	-1.3542	-1.3542	1767.52	1.95454	2.28015	-0.9419	1.3064	1.37285	1.95454	1.81794	1.50565	1.01117	1.50413	0.983809	0.934523	1.01275
TCGA-DD-A4NH	917	0	TCGA	41790.8	1274.85	0.556112	1274.85	0.891736	0.305765	0.516023	0.298543	0.309379	0.291303	0.258947	0.288504	0.273962	0.252085	-2.22465	0.431715	-1.84984	0.263531	0.227831	0.245561	0.263882	0.248764	0.189453	0.167458	0.173966	0.209455	0.305071	0.226543	-2.4032	-2.4032	-2.45726	-2.45726	2213.61	0.577937	1.09426	-3.06194	0.427221	0.379549	0.577937	0.740179	0.171392	0.345361	0.327476	0.287812	0.251077	0.293486
TCGA-G3-A25Z	655	0	TCGA	63752.5	1469.25	-0.44412	1469.25	-0.95226	-0.51983	-0.45148	-0.53663	-0.45901	-0.47384	-0.50793	-0.54561	-0.48039	-0.51585	-3.09719	-0.43303	-2.53403	-0.55711	-0.46624	-0.53732	-0.58094	-0.56411	-0.46555	-0.44758	-0.46972	-0.46637	-0.6545	-0.54526	-3.53497	-3.53497	-3.44788	-3.44788	2940.81	-0.92497	-4.05769	-3.75653	-0.53826	-0.54226	-0.92497	-0.60427	-0.87671	-0.47739	-0.53753	-0.46371	-0.45299	-0.47932
TCGA-DD-AACX	170	0	TCGA	51583.5	1381.81	-0.07037	1381.81	0.040366	-0.12449	-0.04318	-0.11067	-0.03439	-0.04191	-0.08294	-0.09838	-0.04896	-0.07514	-2.5652	0.033586	-2.07702	-0.07517	-0.04207	-0.06565	-0.07159	-0.06383	-0.03601	-0.02518	-0.02667	-0.03896	-0.08941	-0.05183	-3.00928	-3.00928	-2.87017	-2.87017	2569.82	-0.22828	-1.37196	-4.22362	-0.07333	-0.07576	-0.22828	-0.36127	-0.31935	-0.03427	-0.09629	-0.03655	-0.02204	-0.0363
TCGA-BC-A10X	770	1	TCGA	59805.2	1474.31	-0.61894	1474.31	-0.66672	-0.48184	-0.68371	-0.50654	-0.41097	-0.43423	-0.48603	-0.52165	-0.4437	-0.49691	-3.08622	-0.69657	-2.5215	-0.54146	-0.43857	-0.52203	-0.56755	-0.55055	-0.44982	-0.43164	-0.45401	-0.44428	-0.64384	-0.5314	-3.46743	-3.46743	-3.4382	-3.4382	2895.52	-0.87508	-1.83363	-3.89593	-0.57252	-0.58475	-0.87508	-0.93196	-0.97383	-0.46673	-0.62864	-0.48182	-0.46648	-0.49957
TCGA-DD-AACD	381	1	TCGA	74743.9	1479.84	-0.50909	1479.84	-1.35306	-0.54825	-0.53663	-0.5865	-0.57612	-0.58677	-0.5795	-0.61134	-0.58647	-0.59734	-3.19913	-0.58105	-2.64359	-0.64817	-0.57173	-0.63253	-0.67968	-0.66596	-0.57234	-0.55926	-0.58422	-0.57284	-0.7519	-0.65307	-3.55609	-3.55609	-3.54354	-3.54354	3083.35	-0.98077	-1.12977	-3.65729	-0.5793	-0.57496	-0.98077	-0.66094	-0.82369	-0.55362	-0.56746	-0.56904	-0.57	-0.58957
TCGA-NI-A8LF	799	0	TCGA	65532.2	1527.51	-0.96389	1527.51	-1.22167	-0.73519	-1.13092	-0.76585	-0.632	-0.64975	-0.73034	-0.78295	-0.66468	-0.7434	-3.36289	-1.23663	-2.7519	-0.80349	-0.65707	-0.77529	-0.83734	-0.81303	-0.67238	-0.64654	-0.67734	-0.66464	-0.94187	-0.78521	-3.81736	-3.81736	-3.74322	-3.74322	3143.03	-1.32814	-3.86193	-5.33808	-0.78824	-0.76533	-1.32814	-0.928	-1.1156	-0.72334	-0.73215	-0.71536	-0.69966	-0.74085
TCGA-EP-A2KA	627	1	TCGA	54989.2	1318.15	0.421071	1318.15	0.180859	0.184469	0.484756	0.18764	0.15762	0.165224	0.175103	0.189622	0.173585	0.177865	-2.2803	0.502755	-1.86705	0.194046	0.165566	0.18682	0.204036	0.198064	0.160644	0.154921	0.164181	0.162835	0.2321	0.191964	-2.56535	-2.56535	-2.53602	-2.53602	2456.66	0.327467	1.42143	-2.69068	0.543618	0.537759	0.327467	0.948176	1.07239	0.277374	0.658991	0.268962	0.280073	0.282136
TCGA-ZP-A9D4	395	0	TCGA	50162.2	1333.01	-0.18507	1333.01	-0.04372	0.102214	-0.10715	0.124757	0.068419	0.102676	0.141971	0.143214	0.128117	0.155401	-2.27711	0.029281	-1.8491	0.178177	0.154417	0.17922	0.19817	0.198581	0.17383	0.177861	0.189552	0.165686	0.221963	0.203945	-2.71373	-2.71373	-2.54764	-2.54764	2634.08	0.138142	-0.4945	-3.36493	-0.33345	-0.29134	0.138142	-0.81601	-0.99982	-0.15916	-0.34934	-0.15109	-0.14044	-0.156
TCGA-DD-AADQ	436	0	TCGA	67074.4	1442.51	-0.47517	1442.51	-0.95666	-0.38543	-0.47291	-0.41212	-0.38999	-0.39347	-0.40682	-0.42951	-0.39534	-0.41935	-2.98976	-0.44487	-2.46417	-0.45541	-0.39144	-0.44422	-0.4778	-0.46799	-0.4007	-0.39181	-0.40956	-0.39627	-0.52937	-0.45874	-3.3399	-3.3399	-3.31621	-3.31621	2970.28	-0.68974	-0.63165	-3.38381	-0.45196	-0.4698	-0.68974	-0.43898	-0.69743	-0.4149	-0.47748	-0.40894	-0.40619	-0.42306
TCGA-DD-AAE7	644	0	TCGA	65355.2	1507.85	-0.70141	1507.85	-1.0476	-0.61723	-0.76769	-0.64425	-0.53274	-0.55463	-0.61342	-0.65918	-0.56518	-0.62413	-3.22608	-0.89363	-2.63181	-0.67556	-0.55331	-0.65027	-0.70408	-0.68208	-0.55862	-0.53374	-0.55965	-0.55651	-0.79656	-0.65611	-3.64906	-3.64906	-3.59553	-3.59553	3021.33	-1.12151	-4.14073	-4.51787	-0.65652	-0.63473	-1.12151	-0.83587	-1.00924	-0.55056	-0.63713	-0.53796	-0.52066	-0.55768
TCGA-GJ-A9DB	67	1	TCGA	46475.8	1325.3	-0.09983	1325.3	0.297047	0.142308	-0.06291	0.158205	0.15142	0.160094	0.164463	0.170111	0.169896	0.173277	-2.27855	-0.07073	-1.84946	0.191238	0.174704	0.189482	0.20451	0.202864	0.17939	0.179742	0.188704	0.17738	0.224138	0.203647	-2.64016	-2.64016	-2.54677	-2.54677	2476.31	0.241854	-1.91765	-3.05543	0.004772	0.008822	0.241854	-0.56121	-0.44347	0.100025	-0.02339	0.13495	0.15859	0.144252
TCGA-DD-A3A3	535	1	TCGA	73239.1	1511.17	-0.43105	1511.17	-1.32467	-0.64887	-0.30898	-0.65814	-0.57155	-0.56395	-0.60454	-0.65883	-0.55791	-0.60619	-3.18847	-0.10596	-2.58251	-0.65047	-0.52422	-0.61968	-0.67132	-0.64511	-0.5137	-0.48196	-0.50567	-0.51909	-0.76676	-0.61148	-3.71332	-3.71332	-3.56742	-3.56742	3216.28	-1.18842	0.330478	-3.14622	-0.65635	-0.71593	-1.18842	-0.52071	-0.47147	-0.66874	-0.67078	-0.62864	-0.5909	-0.6482
TCGA-FV-A3I0	848	0	TCGA	40120.9	1195.42	0.429156	1195.42	1.1095	0.684691	0.338599	0.720461	0.577203	0.617055	0.696605	0.742841	0.647741	0.713556	-1.64728	0.152528	-1.33912	0.775141	0.647977	0.751273	0.812301	0.791638	0.661503	0.641072	0.672488	0.654841	0.910829	0.770011	-1.90738	-1.90738	-1.83975	-1.83975	2055.13	1.22758	-2.93492	-3.81606	0.70241	0.702137	1.22758	0.309213	0.559083	0.654471	0.704905	0.679527	0.699407	0.711083
TCGA-DD-A1ED	2301	0	TCGA	63741.7	1509.78	-0.89485	1509.78	-1.13045	-0.64366	-1.01293	-0.65919	-0.56997	-0.57956	-0.61351	-0.66514	-0.57966	-0.61875	-3.21172	-1.07189	-2.60777	-0.66666	-0.54905	-0.63777	-0.69144	-0.6667	-0.53655	-0.507	-0.53233	-0.54362	-0.78771	-0.63613	-3.69823	-3.69823	-3.58827	-3.58827	3041.76	-1.16828	-4.10073	-5.13311	-0.66517	-0.65411	-1.16828	-0.63652	-0.86927	-0.59309	-0.62405	-0.5608	-0.52923	-0.57857
TCGA-5C-A9VG	328	0	TCGA	38783.8	1170.17	0.593165	1170.17	1.13425	0.735483	0.815548	0.773941	0.630522	0.661212	0.743804	0.797606	0.688479	0.760864	-1.58504	0.899457	-1.30433	0.829061	0.682096	0.79984	0.869197	0.84362	0.691373	0.663765	0.698002	0.687205	0.984963	0.815032	-1.85042	-1.85042	-1.76014	-1.76014	1994.59	1.33408	-0.05228	-2.53527	0.653443	0.673749	1.33408	0.35547	0.25053	0.672229	0.637224	0.691166	0.704701	0.725237
TCGA-EP-A2KB	596	1	TCGA	51247.6	1350.43	0.033641	1350.43	0.109342	0.027947	-0.05897	0.025704	0.003545	0.004552	0.021641	0.023541	0.004181	0.020405	-2.4762	-0.02959	-2.02639	0.019616	0.008481	0.018693	0.018383	0.017752	0.015963	0.015673	0.015539	0.01171	0.01842	0.016665	-2.78349	-2.78349	-2.7564	-2.7564	2469	0.050483	1.04092	-4.71551	0.177719	0.044693	0.050483	0.310284	0.239825	0.081654	-0.02535	0.037311	0.041907	0.039207
TCGA-CC-A8HU	344	1	TCGA	42118.9	1229.35	0.624511	1229.35	0.869431	0.487511	0.402844	0.491204	0.420301	0.415848	0.445923	0.488291	0.404594	0.444216	-1.99049	0.311073	-1.66118	0.473801	0.375559	0.448951	0.485849	0.464619	0.364662	0.337428	0.353274	0.370835	0.557911	0.436083	-2.16854	-2.16854	-2.19626	-2.19626	2162.07	0.894449	1.14063	-3.43288	0.181896	0.197791	0.894449	-0.19937	-0.96333	0.360547	0.068965	0.35099	0.295604	0.355402
TCGA-DD-AACN	1302	0	TCGA	38693.8	1247.85	0.255374	1247.85	0.982819	0.448375	0.357015	0.452364	0.405947	0.40317	0.413914	0.450642	0.398941	0.413637	-2.0264	0.376143	-1.67649	0.440941	0.369013	0.420207	0.452799	0.435287	0.350363	0.328396	0.343275	0.360212	0.513974	0.412443	-2.21164	-2.21164	-2.24411	-2.24411	2149.32	0.818337	-0.98019	-2.78504	0.510777	0.470003	0.818337	0.318452	0.252742	0.445773	0.418576	0.398352	0.380416	0.411443
TCGA-PD-A5DF	639	1	TCGA	53029.8	1359.49	0.145553	1359.49	0.056887	-0.02247	0.113445	-0.02383	6.74e-05	-0.00445	-0.02248	-0.02541	-0.0088	-0.02388	-2.53103	0.136285	-2.06822	-0.02915	-0.01382	-0.02758	-0.0333	-0.03189	-0.02041	-0.01948	-0.02248	-0.01704	-0.04266	-0.03081	-2.856	-2.856	-2.81988	-2.81988	2569.19	-0.03565	0.316593	-2.97867	0.048053	-0.01635	-0.03565	0.01544	-0.04824	-0.01223	-0.01613	-0.01137	-0.00917	-0.01222
TCGA-DD-A1EF	394	1	TCGA	37043.4	1206.08	0.316834	1206.08	1.05508	0.582721	0.421787	0.607309	0.507552	0.529862	0.576529	0.620638	0.543074	0.586014	-1.80425	0.456179	-1.49068	0.634457	0.526498	0.609832	0.661146	0.639701	0.521289	0.496125	0.520582	0.524949	0.750311	0.614094	-2.05362	-2.05362	-2.00079	-2.00079	2039.55	1.05867	-1.67437	-3.7936	0.452713	0.420554	1.05867	-0.1163	-0.16785	0.507841	0.302402	0.463936	0.450996	0.482274
TCGA-GJ-A6C0	31	1	TCGA	51320.2	1356.18	0.51334	1356.18	0.228231	0.016131	0.397919	0.016594	0.05059	0.038387	0.017709	0.017035	0.030845	0.018486	-2.47392	0.337275	-2.01835	0.018909	0.026282	0.019903	0.019655	0.02065	0.023295	0.024991	0.025524	0.024892	0.017673	0.0225	-2.80056	-2.80056	-2.75808	-2.75808	2506.44	0.020755	4.32746	-1.49811	-0.12128	-0.08448	0.020755	-0.43475	-0.70787	0.014779	-0.13484	0.023569	0.026082	0.023488
TCGA-DD-A11D	1560	1	TCGA	57218.4	1409.22	-0.36957	1409.22	-0.41455	-0.21834	-0.34677	-0.22897	-0.2056	-0.21985	-0.21843	-0.23544	-0.22161	-0.22309	-2.75957	-0.30036	-2.25612	-0.24365	-0.20791	-0.23426	-0.2553	-0.24711	-0.20057	-0.19112	-0.20134	-0.2043	-0.29073	-0.23763	-3.12056	-3.12056	-3.07449	-3.07449	2795.38	-0.40489	-2.46225	-3.84676	-0.33391	-0.32401	-0.40489	-0.51587	-0.57206	-0.28203	-0.33745	-0.30095	-0.29572	-0.31317
TCGA-DD-AADJ	1066	0	TCGA	65117.5	1430.89	-0.40327	1430.89	-0.85491	-0.31357	-0.38244	-0.3377	-0.35221	-0.35012	-0.33371	-0.35484	-0.34613	-0.34614	-2.92338	-0.36809	-2.39609	-0.38259	-0.33205	-0.37179	-0.40708	-0.39738	-0.32837	-0.31868	-0.33708	-0.33148	-0.46255	-0.38871	-3.2347	-3.2347	-3.25108	-3.25108	2901.55	-0.55173	-1.49617	-3.79706	-0.34031	-0.3159	-0.55173	-0.42332	-0.39233	-0.31623	-0.25972	-0.27858	-0.24715	-0.28313
TCGA-DD-AADW	587	0	TCGA	30473	1152.08	0.916838	1152.08	1.77074	0.851628	0.959123	0.885903	0.787688	0.800877	0.843581	0.904487	0.806746	0.857777	-1.49304	0.965495	-1.22557	0.925715	0.779272	0.892945	0.963535	0.935327	0.77502	0.743521	0.77839	0.778043	1.08324	0.902691	-1.68121	-1.68121	-1.66087	-1.66087	1785.88	1.53686	0.578712	-2.49084	0.87664	0.893948	1.53686	0.606274	0.463915	0.819878	0.864589	0.7872	0.763974	0.813722
TCGA-XR-A8TF	693	1	TCGA	50400.1	1288.73	-0.01909	1288.73	0.168679	0.227049	0.090935	0.238028	0.131615	0.161088	0.225259	0.244033	0.18378	0.228963	-2.22058	0.249343	-1.83054	0.249296	0.191227	0.238198	0.260172	0.250332	0.197894	0.186129	0.195972	0.194779	0.299644	0.238027	-2.53324	-2.53324	-2.46416	-2.46416	2522.14	0.420499	0.064607	-3.38067	0.058407	0.059561	0.420499	-0.29811	-0.24405	0.088833	0.059202	0.120145	0.144429	0.133808
TCGA-MI-A75G	698	0	TCGA	59649.5	1411.02	-0.41403	1411.02	-0.63905	-0.25165	-0.41529	-0.26855	-0.2756	-0.27853	-0.26441	-0.27989	-0.27419	-0.27281	-2.82069	-0.3691	-2.31788	-0.29763	-0.26317	-0.29002	-0.31358	-0.30691	-0.2604	-0.25397	-0.2665	-0.26239	-0.35	-0.30084	-3.16191	-3.16191	-3.13341	-3.13341	2827.98	-0.44564	-1.77685	-4.03469	-0.33496	-0.32332	-0.44564	-0.61129	-0.67317	-0.27437	-0.31862	-0.25608	-0.24567	-0.26306
TCGA-DD-AAD1	564	0	TCGA	40353.6	1283.49	0.224407	1283.49	0.82889	0.333316	0.257208	0.338904	0.340023	0.329724	0.316089	0.340137	0.319664	0.31819	-2.13349	0.148077	-1.74635	0.339279	0.296095	0.326667	0.349835	0.339354	0.283604	0.271561	0.283232	0.290106	0.390082	0.326763	-2.36406	-2.36406	-2.37457	-2.37457	2222.09	0.597854	-1.21152	-2.78766	0.413175	0.435821	0.597854	0.264395	0.159237	0.374787	0.433762	0.350618	0.337216	0.36011
TCGA-ED-A7XO	427	0	TCGA	56686	1355.39	0.003482	1355.39	-0.07728	0.002381	0.013097	0.006283	0.003518	0.005267	0.011104	0.009665	0.005269	0.013599	-2.47327	-0.01368	-2.01752	0.016389	0.011288	0.017683	0.018969	0.020058	0.02079	0.023385	0.024625	0.015491	0.018649	0.022295	-2.82291	-2.82291	-2.75681	-2.75681	2562.01	0.003752	-1.04504	-4.35388	0.016935	0.009328	0.003752	-0.45228	-0.3009	0.059508	-0.01303	0.074145	0.08068	0.077919
TCGA-CC-A5UE	272	1	TCGA	43478.7	1242.62	0.889414	1242.62	0.878823	0.467855	0.950067	0.501631	0.441022	0.457206	0.494858	0.524852	0.463743	0.511774	-1.87084	1.01377	-1.52012	0.561461	0.465449	0.546407	0.593686	0.580347	0.485985	0.474358	0.499211	0.475813	0.667083	0.568158	-2.20927	-2.20927	-2.09002	-2.09002	2238.12	0.833525	1.38446	-1.20747	0.726793	0.678883	0.833525	1.34102	0.995417	0.482922	0.764826	0.503021	0.488188	0.519511
TCGA-DD-A73D	693	0	TCGA	53664.8	1365.36	-0.49736	1365.36	-0.36695	-0.08376	-0.43039	-0.07778	-0.11222	-0.09662	-0.06628	-0.07162	-0.08653	-0.06258	-2.54691	-0.37588	-2.08532	-0.05988	-0.06967	-0.05711	-0.05636	-0.05435	-0.05054	-0.04676	-0.04626	-0.06105	-0.05766	-0.05093	-2.94966	-2.94966	-2.83305	-2.83305	2554.76	-0.14017	-3.81545	-4.94007	0.098638	0.085726	-0.14017	0.499947	-0.01988	0.022027	0.122863	0.043494	0.046409	0.047891
TCGA-DD-AACT	1562	0	TCGA	64061.7	1496.32	-0.70847	1496.32	-1.03242	-0.60814	-0.74583	-0.62692	-0.4928	-0.51515	-0.59013	-0.63595	-0.52806	-0.59766	-3.18801	-0.6885	-2.60139	-0.6443	-0.52013	-0.61938	-0.66951	-0.64821	-0.53007	-0.50669	-0.53117	-0.52494	-0.75641	-0.62289	-3.65219	-3.65219	-3.5537	-3.5537	3025.16	-1.09917	-3.53856	-4.78556	-0.72212	-0.74304	-1.09917	-1.16557	-1.23911	-0.55809	-0.81763	-0.56264	-0.5567	-0.58484
TCGA-XR-A8TE	925	0	TCGA	45239.5	1318.94	-0.24031	1318.94	0.179619	0.130973	-0.27044	0.124015	0.066018	0.072009	0.101943	0.116846	0.078012	0.097146	-2.39081	-0.33799	-1.97663	0.101295	0.069813	0.092038	0.100439	0.092681	0.062652	0.051939	0.054638	0.065999	0.120698	0.08106	-2.64237	-2.64237	-2.64774	-2.64774	2341.13	0.251272	-2.41109	-3.65504	-0.02637	-0.0461	0.251272	-0.26856	-0.81577	0.098756	-0.1386	0.108586	0.116216	0.11713
TCGA-DD-A39X	1694	1	TCGA	66267	1462.67	-0.37918	1462.67	-0.94934	-0.46644	-0.43631	-0.48412	-0.43743	-0.43953	-0.4605	-0.493	-0.4382	-0.46728	-3.03061	-0.52087	-2.4825	-0.5017	-0.42358	-0.48425	-0.52001	-0.50506	-0.42227	-0.40547	-0.42306	-0.42328	-0.58098	-0.4874	-3.45716	-3.45716	-3.3713	-3.3713	3011.36	-0.84345	-1.64825	-4.51272	-0.29054	-0.31505	-0.84345	0.176351	-0.08577	-0.41336	-0.2393	-0.41405	-0.41584	-0.4307
TCGA-WQ-AB4B	395	0	TCGA	75186.1	1569.36	-0.64925	1569.36	-1.5344	-0.88444	-0.65843	-0.92599	-0.74684	-0.78931	-0.88657	-0.94995	-0.81333	-0.904	-3.55499	-0.55176	-2.90812	-0.97906	-0.80419	-0.94474	-1.02139	-0.9916	-0.81935	-0.78719	-0.82489	-0.81177	-1.15018	-0.95741	-4.01103	-4.01103	-3.95778	-3.95778	3315.45	-1.60796	-0.85207	-3.56195	-0.95943	-1.00769	-1.60796	-1.15212	-1.22119	-0.85661	-1.05899	-0.87933	-0.875	-0.91541
TCGA-DD-AACO	1876	0	TCGA	69458.3	1460.9	-0.23691	1460.9	-0.89607	-0.42102	-0.2619	-0.43875	-0.39942	-0.39918	-0.41685	-0.44696	-0.40133	-0.42202	-2.96929	-0.27242	-2.43178	-0.45144	-0.38318	-0.43447	-0.4645	-0.44985	-0.37679	-0.3591	-0.37281	-0.37947	-0.51698	-0.43096	-3.3959	-3.3959	-3.30517	-3.30517	2950.39	-0.79472	-1.59491	-3.46878	-0.53057	-0.57205	-0.79472	-1.01694	-1.02375	-0.5017	-0.60765	-0.53695	-0.5595	-0.56484
TCGA-CC-A1HT	101	1	TCGA	31649.8	1074.18	1.36606	1074.18	1.96264	1.18902	1.51153	1.24427	1.01923	1.06442	1.19312	1.27793	1.09318	1.21903	-1.04405	1.65296	-0.85714	1.32489	1.08539	1.28006	1.3883	1.34949	1.1124	1.07255	1.12729	1.0995	1.5676	1.30735	-1.23372	-1.23372	-1.1618	-1.1618	1724.37	2.12615	1.85151	-1.14699	1.56704	1.45782	2.12615	2.06619	2.16593	1.10406	1.56347	1.08137	1.05409	1.11955
TCGA-DD-AADS	474	0	TCGA	85786.2	1656.18	-1.18085	1656.18	-2.36329	-1.2594	-1.29606	-1.31117	-1.15315	-1.18754	-1.24869	-1.33872	-1.20239	-1.2691	-3.96662	-1.33115	-3.24371	-1.36808	-1.15925	-1.31922	-1.42177	-1.37965	-1.14511	-1.09706	-1.14715	-1.15342	-1.5964	-1.33005	-4.52099	-4.52099	-4.41593	-4.41593	3583.48	-2.28819	-4.28156	-6.22008	-1.16465	-1.19756	-2.28819	-1.06339	-1.20163	-1.16115	-1.17054	-1.19209	-1.19049	-1.24087
TCGA-DD-AADA	1233	0	TCGA	61501.6	1482.87	-0.6907	1482.87	-0.74917	-0.56167	-0.79383	-0.59757	-0.44235	-0.48647	-0.58577	-0.6216	-0.52483	-0.6037	-3.22043	-0.75258	-2.64967	-0.65917	-0.54284	-0.64125	-0.69491	-0.67919	-0.56992	-0.55615	-0.58443	-0.55672	-0.77913	-0.66451	-3.57226	-3.57226	-3.57434	-3.57434	2923.74	-0.99059	-2.82775	-4.78221	-0.50082	-0.51184	-0.99059	-0.47066	-0.83443	-0.44061	-0.54509	-0.466	-0.47545	-0.4861
TCGA-CC-A9FW	248	0	TCGA	41882.6	1271.21	0.198206	1271.21	0.552269	0.34607	0.269709	0.370002	0.3328	0.344388	0.363432	0.386664	0.35247	0.375746	-2.03232	0.2776	-1.65925	0.413423	0.349	0.401636	0.438148	0.427713	0.35478	0.344996	0.364114	0.352455	0.495508	0.418097	-2.37066	-2.37066	-2.26522	-2.26522	2253.58	0.61325	0.539518	-2.09012	0.156419	0.196277	0.61325	-0.26601	-0.62041	0.31273	0.116138	0.333076	0.330861	0.346425
TCGA-DD-AAW1	1989	0	TCGA	53790.4	1415.51	-0.62012	1415.51	-0.38502	-0.26034	-0.69185	-0.26248	-0.24085	-0.239	-0.23985	-0.26123	-0.23558	-0.23945	-2.76232	-0.81323	-2.2514	-0.2549	-0.21583	-0.24277	-0.26136	-0.25111	-0.20222	-0.18911	-0.19749	-0.20942	-0.29655	-0.2376	-3.18459	-3.18459	-3.08094	-3.08094	2686.82	-0.47633	-4.61136	-5.25282	-0.41547	-0.38825	-0.47633	-0.6729	-1.06972	-0.24261	-0.45116	-0.23133	-0.21905	-0.23853
TCGA-G3-A5SK	744	0	TCGA	71832.8	1559.95	-0.65267	1559.95	-1.3595	-0.87491	-0.67621	-0.90183	-0.7538	-0.77926	-0.84783	-0.91546	-0.79125	-0.85936	-3.50172	-0.63604	-2.84924	-0.92972	-0.76406	-0.89288	-0.9688	-0.93725	-0.76084	-0.72544	-0.76261	-0.76296	-1.10023	-0.90015	-4.01322	-4.01322	-3.90916	-3.90916	3276.54	-1.57876	-2.67876	-4.04514	-0.7698	-0.83505	-1.57876	-0.4739	-0.60798	-0.82801	-0.77702	-0.82327	-0.80555	-0.85462
TCGA-RC-A7SH	468	0	TCGA	51834.2	1359.79	-0.19087	1359.79	-0.079	-0.04855	-0.24476	-0.04908	-0.02323	-0.02789	-0.04693	-0.04897	-0.02863	-0.04722	-2.54211	-0.16957	-2.08736	-0.04874	-0.03463	-0.04807	-0.04932	-0.0489	-0.0455	-0.04605	-0.04704	-0.0395	-0.0507	-0.04859	-2.89873	-2.89873	-2.82544	-2.82544	2571.11	-0.08433	-3.89283	-4.97302	-0.13956	-0.19269	-0.08433	-0.82515	-0.66813	-0.05941	-0.28268	-0.07744	-0.07056	-0.0774
TCGA-DD-A1EL	415	1	TCGA	40849	1174.35	1.11266	1174.35	1.25562	0.72383	1.1846	0.760441	0.637204	0.666137	0.730104	0.782197	0.671231	0.745674	-1.61279	1.20211	-1.32287	0.809523	0.659654	0.781241	0.845898	0.82124	0.677135	0.650859	0.682638	0.668095	0.953964	0.793132	-1.86112	-1.86112	-1.79331	-1.79331	2076.31	1.32098	2.11212	-1.2731	1.35917	1.25867	1.32098	2.35337	2.42111	0.824263	1.42765	0.795775	0.765454	0.822388
TCGA-MR-A520	229	0	TCGA	67948.7	1562.61	-0.88247	1562.61	-1.30361	-0.86793	-0.94784	-0.90498	-0.72989	-0.77069	-0.86235	-0.92635	-0.78952	-0.87858	-3.5311	-1.05424	-2.88246	-0.9531	-0.7777	-0.9185	-0.99592	-0.96598	-0.7916	-0.75936	-0.79763	-0.78491	-1.12678	-0.93187	-3.99158	-3.99158	-3.93514	-3.93514	3209.4	-1.56708	-2.79423	-4.86475	-0.86103	-0.89339	-1.56708	-0.78222	-1.00216	-0.81378	-0.89064	-0.82309	-0.80293	-0.85349
TCGA-WX-AA47	556	1	TCGA	78387.1	1587.59	-0.63603	1587.59	-1.81893	-1.02089	-0.61308	-1.05729	-0.88475	-0.90917	-1.00272	-1.07711	-0.92208	-1.01911	-3.68731	-0.49971	-3.01382	-1.10157	-0.90395	-1.06204	-1.14861	-1.1148	-0.91809	-0.88228	-0.9257	-0.91117	-1.29491	-1.07642	-4.21142	-4.21142	-4.10686	-4.10686	3402.88	-1.83059	1.48909	-3.50649	-1.07769	-1.11333	-1.83059	-0.98216	-1.26593	-0.97455	-1.12434	-0.96421	-0.94227	-0.99792
TCGA-CC-A3MB	315	1	TCGA	40766.8	1248.72	0.476503	1248.72	0.94313	0.443911	0.390754	0.456409	0.403649	0.403408	0.427868	0.462149	0.404593	0.43282	-1.98855	0.367323	-1.63849	0.466889	0.387053	0.448097	0.485358	0.469281	0.381385	0.362822	0.380886	0.384774	0.55068	0.450043	-2.22635	-2.22635	-2.20689	-2.20689	2298.97	0.799781	-0.97186	-2.52709	0.390327	0.356405	0.799781	0.228512	0.114483	0.374503	0.315548	0.375887	0.364906	0.389537
TCGA-DD-AAEE	810	0	TCGA	54290.9	1403.13	0.014969	1403.13	-0.06419	-0.17562	-0.04012	-0.18076	-0.09244	-0.10451	-0.16698	-0.1828	-0.11922	-0.16818	-2.69049	-0.09189	-2.19079	-0.18241	-0.12687	-0.17296	-0.18917	-0.18093	-0.13933	-0.12977	-0.13679	-0.13255	-0.21938	-0.17014	-3.06056	-3.06056	-3.00256	-3.00256	2673.28	-0.33125	-1.09951	-3.66432	-0.22452	-0.17985	-0.33125	-0.32652	-0.56714	-0.14274	-0.20264	-0.16353	-0.17144	-0.17453
TCGA-DD-AAE3	566	0	TCGA	74747.6	1540.33	-0.7327	1540.33	-1.58662	-0.76872	-0.70246	-0.81134	-0.73363	-0.7508	-0.785	-0.83716	-0.75858	-0.80339	-3.43781	-0.64583	-2.82424	-0.87095	-0.73885	-0.84323	-0.90975	-0.88558	-0.7415	-0.71569	-0.74897	-0.74036	-1.01842	-0.8588	-3.8548	-3.8548	-3.82011	-3.82011	3231.39	-1.40175	-4.33938	-4.51376	-0.92181	-0.91756	-1.40175	-1.26351	-1.43782	-0.82752	-0.92616	-0.84677	-0.85757	-0.88382
TCGA-2Y-A9GT	1624	1	TCGA	58315.5	1456.01	-0.49323	1456.01	-0.55042	-0.42551	-0.53926	-0.4346	-0.32702	-0.34498	-0.4032	-0.43783	-0.3538	-0.40636	-2.96663	-0.62999	-2.41261	-0.43815	-0.34556	-0.4188	-0.45484	-0.43829	-0.3501	-0.33107	-0.34814	-0.34799	-0.51971	-0.41793	-3.4035	-3.4035	-3.31193	-3.31193	2842.07	-0.76827	-2.8223	-4.72258	-0.44893	-0.45769	-0.76827	-0.57715	-0.74172	-0.36937	-0.468	-0.34823	-0.32245	-0.358
TCGA-5R-AAAM	46	1	TCGA	58075.3	1452.47	-0.45766	1452.47	-0.57153	-0.39529	-0.55977	-0.41131	-0.33075	-0.35394	-0.38977	-0.42007	-0.36542	-0.39619	-2.95988	-0.633	-2.41495	-0.4295	-0.35494	-0.41268	-0.44792	-0.43332	-0.35224	-0.33541	-0.35232	-0.35399	-0.50882	-0.41599	-3.35576	-3.35576	-3.29955	-3.29955	2807.06	-0.7204	-2.07542	-4.33205	-0.4158	-0.42736	-0.7204	-0.61869	-0.78819	-0.34229	-0.46639	-0.36114	-0.3608	-0.37751
TCGA-DD-A115	2542	1	TCGA	55019.4	1346.8	-0.04572	1346.8	-0.06413	0.051958	-0.06795	0.054068	0.004591	0.013617	0.053285	0.055349	0.022727	0.054589	-2.43291	-0.16813	-1.9845	0.05783	0.036972	0.057273	0.059792	0.059447	0.054333	0.055611	0.057403	0.044743	0.062512	0.059562	-2.75114	-2.75114	-2.71211	-2.71211	2654.94	0.091398	-0.59306	-3.49433	0.023822	0.10112	0.091398	0.085137	-0.01626	0.042548	0.169776	0.088245	0.105914	0.094653
TCGA-DD-A39W	827	1	TCGA	45501	1304.6	-0.01803	1304.6	0.312744	0.205997	-0.0686	0.207503	0.150767	0.158036	0.189837	0.205735	0.162317	0.188697	-2.28956	-0.13836	-1.87947	0.198139	0.158016	0.189039	0.200581	0.192944	0.159184	0.149731	0.154612	0.15824	0.223329	0.182287	-2.54317	-2.54317	-2.54518	-2.54518	2351.56	0.383209	-0.60283	-3.49811	0.136842	0.229263	0.383209	0.112445	-0.28425	0.187961	0.257062	0.196722	0.198254	0.205061
TCGA-2Y-A9H0	3675	0	TCGA	49833.6	1322.32	0.21916	1322.32	0.369072	0.158645	0.040142	0.162458	0.156129	0.150325	0.153784	0.163898	0.145232	0.15543	-2.31882	-0.16639	-1.89381	0.165176	0.140193	0.160174	0.17026	0.166156	0.142588	0.138593	0.143962	0.141244	0.186884	0.161528	-2.60637	-2.60637	-2.58395	-2.58395	2383.47	0.281523	-1.90526	-3.04019	0.090407	0.102787	0.281523	-0.26116	-0.41009	0.173349	0.048763	0.167296	0.160758	0.170952
TCGA-DD-AAD8	1219	0	TCGA	57330.3	1436.84	-0.41112	1436.84	-0.36517	-0.35803	-0.35487	-0.36774	-0.24867	-0.27366	-0.3447	-0.3718	-0.29284	-0.34823	-2.89256	-0.27344	-2.36535	-0.37412	-0.29558	-0.35936	-0.38711	-0.37458	-0.30729	-0.2939	-0.30733	-0.30047	-0.43535	-0.35926	-3.31921	-3.31921	-3.22237	-3.22237	2811.83	-0.65775	-3.30182	-4.16445	-0.4184	-0.48708	-0.65775	-0.85449	-0.90887	-0.37634	-0.55443	-0.41507	-0.43535	-0.43707
TCGA-G3-A7M6	632	0	TCGA	31321.3	1193.11	0.456811	1193.11	1.27144	0.682133	0.481068	0.734158	0.65131	0.68575	0.727902	0.770281	0.713454	0.754153	-1.57519	0.462335	-1.26692	0.827889	0.711534	0.807	0.876111	0.857555	0.723161	0.706718	0.743404	0.718078	0.981788	0.84139	-1.92585	-1.92585	-1.76799	-1.76799	1917.05	1.21563	-3.24362	-3.67974	0.758738	0.789549	1.21563	0.713626	0.499046	0.697512	0.819037	0.73407	0.754113	0.767715
TCGA-G3-A3CK	585	0	TCGA	51163	1347.58	-0.30178	1347.58	-0.0345	0.020433	-0.25483	0.036886	0.020625	0.038005	0.053262	0.050397	0.050773	0.06248	-2.39935	-0.2394	-1.9494	0.074949	0.066431	0.077505	0.085892	0.087695	0.08133	0.08592	0.091406	0.073874	0.093543	0.092737	-2.81319	-2.81319	-2.68035	-2.68035	2560.79	0.028163	-2.08386	-3.85712	-0.04739	0.008741	0.028163	-0.11391	-0.38635	0.011386	0.034172	0.049542	0.065167	0.054634
TCGA-DD-A3A2	2131	1	TCGA	73024.5	1577.28	-0.83659	1577.28	-1.59878	-0.93178	-0.93566	-0.9707	-0.8158	-0.8524	-0.92446	-0.99266	-0.86815	-0.94114	-3.60032	-0.90968	-2.9396	-1.01922	-0.84606	-0.98234	-1.0636	-1.03173	-0.84829	-0.81313	-0.85321	-0.84797	-1.20132	-0.99516	-4.07789	-4.07789	-4.01148	-4.01148	3263.21	-1.68219	-2.39615	-4.99072	-0.94566	-0.92127	-1.68219	-0.94498	-1.20729	-0.85453	-0.90062	-0.85635	-0.84157	-0.88913
TCGA-G3-A3CH	780	0	TCGA	55036.6	1366.83	-0.0219	1366.83	-0.11288	-0.05038	-0.06186	-0.04689	-0.05635	-0.05208	-0.03717	-0.04402	-0.0456	-0.03551	-2.53702	0.019695	-2.06548	-0.0389	-0.03255	-0.03471	-0.04043	-0.03689	-0.02082	-0.01566	-0.01802	-0.02725	-0.0527	-0.03209	-2.89687	-2.89687	-2.83123	-2.83123	2660.99	-0.08906	-1.33341	-3.80478	0.141121	0.08499	-0.08906	0.503534	0.466434	-0.03494	0.176343	-0.00912	0.00778	-0.00686
TCGA-DD-A1EI	183	0	TCGA	44061.7	1238.32	0.493448	1238.32	0.734363	0.49901	0.5559	0.518114	0.41507	0.43691	0.493112	0.528586	0.450845	0.501494	-1.90556	0.594267	-1.56308	0.541484	0.446918	0.522615	0.564608	0.5484	0.453401	0.435971	0.457013	0.450866	0.635741	0.53012	-2.15711	-2.15711	-2.12068	-2.12068	2385.51	0.88664	-2.19386	-2.48214	0.544665	0.533077	0.88664	1.1045	0.862562	0.34451	0.624592	0.352997	0.343888	0.364947
TCGA-CC-A5UD	304	1	TCGA	40407.7	1209.31	0.915975	1209.31	1.08982	0.571517	1.07058	0.61112	0.486586	0.525186	0.599089	0.636721	0.548878	0.616798	-1.75422	1.08102	-1.42993	0.672807	0.555412	0.652827	0.707082	0.689303	0.575688	0.557753	0.585053	0.566084	0.794471	0.670726	-2.08025	-2.08025	-1.95834	-1.95834	2134.07	1.0306	2.7524	-1.07656	0.742198	0.778828	1.0306	1.0029	0.922979	0.500624	0.9167	0.499729	0.495097	0.519799
TCGA-2Y-A9GW	1271	1	TCGA	60115.8	1438.68	-0.28856	1438.68	-0.61183	-0.34874	-0.25473	-0.35082	-0.28399	-0.28959	-0.31881	-0.34859	-0.28386	-0.31782	-2.8524	-0.19646	-2.31701	-0.33897	-0.26661	-0.32183	-0.34782	-0.33328	-0.26353	-0.24558	-0.2571	-0.26512	-0.39769	-0.31401	-3.30402	-3.30402	-3.18634	-3.18634	2801.47	-0.63868	-0.73072	-3.38028	-0.43413	-0.41388	-0.63868	-0.72566	-0.7971	-0.32784	-0.42253	-0.30347	-0.26981	-0.30943
TCGA-CC-A7IE	217	1	TCGA	51029	1337.34	0.497221	1337.34	0.317965	0.070072	0.52023	0.074737	0.100987	0.093205	0.072661	0.07872	0.087229	0.075928	-2.39141	0.569624	-1.96026	0.086615	0.077528	0.083567	0.094339	0.091641	0.071215	0.068563	0.074319	0.074714	0.111249	0.08952	-2.73364	-2.73364	-2.65936	-2.65936	2405.45	0.121594	1.38744	-2.531	0.216453	0.114198	0.121594	0.161274	0.043974	0.131138	0.056763	0.097549	0.094716	0.101611
TCGA-ZS-A9CG	341	0	TCGA	58506.5	1439.12	-0.5284	1439.12	-0.70745	-0.35158	-0.52296	-0.36117	-0.33767	-0.33694	-0.3373	-0.3655	-0.33421	-0.34098	-2.89312	-0.58967	-2.35658	-0.36865	-0.31184	-0.35294	-0.38364	-0.37014	-0.29762	-0.28125	-0.2959	-0.30562	-0.43814	-0.3538	-3.30109	-3.30109	-3.22747	-3.22747	2781.12	-0.6348	-3.26466	-4.70841	-0.38551	-0.39121	-0.6348	-0.61699	-0.7743	-0.30375	-0.40679	-0.28609	-0.27068	-0.2956
TCGA-DD-AACL	107	1	TCGA	49060.3	1225.36	1.015	1225.36	0.780858	0.500362	1.05302	0.502995	0.386627	0.395704	0.455095	0.498303	0.397887	0.451768	-1.99491	1.05133	-1.66062	0.478602	0.375048	0.45307	0.48672	0.465019	0.368629	0.340831	0.354603	0.371211	0.553838	0.434757	-2.1422	-2.1422	-2.20195	-2.20195	2226.06	0.942029	3.54723	-1.01405	0.700686	0.727209	0.942029	0.731406	0.820906	0.524849	0.8114	0.515638	0.500936	0.53627
TCGA-DD-AADC	425	1	TCGA	41162.9	1210.62	0.884956	1210.62	1.15348	0.615488	1.01944	0.65192	0.577159	0.600148	0.635202	0.675992	0.604557	0.653318	-1.70543	1.21263	-1.38949	0.713194	0.597697	0.692392	0.751601	0.733386	0.611168	0.593556	0.624405	0.60572	0.846361	0.715662	-2.01269	-2.01269	-1.90482	-1.90482	2202.82	1.0816	1.28378	-2.31382	0.596081	0.601958	1.0816	0.74955	0.397726	0.493453	0.627407	0.490126	0.445902	0.498718
TCGA-DD-AAD6	672	0	TCGA	60832.5	1447.21	-0.40322	1447.21	-0.78493	-0.47176	-0.41109	-0.50961	-0.44169	-0.4802	-0.51344	-0.53647	-0.50537	-0.53393	-3.13447	-0.37112	-2.60732	-0.5827	-0.51603	-0.57351	-0.61615	-0.60819	-0.53299	-0.52976	-0.55449	-0.52448	-0.67523	-0.60473	-3.46407	-3.46407	-3.46203	-3.46203	2847.95	-0.82129	-8.33583	-4.74387	-0.36242	-0.3816	-0.82129	-0.21919	-0.74491	-0.43117	-0.39559	-0.52779	-0.58675	-0.55787
TCGA-DD-A3A9	931	1	TCGA	59256.3	1375.48	-0.19615	1375.48	-0.35019	-0.10305	-0.18351	-0.10874	-0.14468	-0.13166	-0.10598	-0.11291	-0.12087	-0.10943	-2.62958	-0.19816	-2.15333	-0.12057	-0.10973	-0.11723	-0.12852	-0.12561	-0.10374	-0.10077	-0.10691	-0.10758	-0.14639	-0.12331	-2.96322	-2.96322	-2.92562	-2.92562	2775.65	-0.17136	-1.6587	-3.45415	-0.0309	-0.03475	-0.17136	0.048792	0.120789	-0.097	0.042208	-0.05128	-0.02412	-0.04654
TCGA-WQ-A9G7	30	0	TCGA	56069	1373.21	0.296959	1373.21	-0.09103	-0.12439	0.258155	-0.13892	-0.10109	-0.12186	-0.14709	-0.14987	-0.13582	-0.15546	-2.68309	0.19141	-2.21792	-0.17017	-0.15068	-0.17035	-0.18179	-0.18191	-0.16653	-0.16976	-0.17732	-0.15871	-0.19471	-0.18507	-2.99227	-2.99227	-2.97141	-2.97141	2702.12	-0.20048	1.28195	-2.82634	-0.03738	-0.09535	-0.20048	-0.04517	-0.15183	-0.07931	-0.11892	-0.09267	-0.09844	-0.09453
TCGA-DD-AAW0	2015	0	TCGA	50657.6	1362.13	-0.35597	1362.13	-0.11189	-0.04896	-0.31955	-0.05345	-0.05518	-0.05754	-0.05432	-0.0574	-0.05968	-0.05761	-2.57057	-0.26717	-2.10792	-0.06571	-0.05829	-0.06458	-0.07205	-0.07105	-0.05873	-0.05864	-0.06306	-0.05858	-0.08246	-0.07119	-2.89417	-2.89417	-2.85942	-2.85942	2633.84	-0.08061	-2.75661	-3.71208	-0.16248	-0.15554	-0.08061	-0.47913	-0.55291	-0.09436	-0.17426	-0.08747	-0.08145	-0.0893
TCGA-DD-AAD2	658	0	TCGA	57725.5	1381.03	-0.01477	1381.03	-0.25123	-0.10026	0.07084	-0.08734	-0.07694	-0.06763	-0.06169	-0.07508	-0.05544	-0.05314	-2.53175	0.17457	-2.05211	-0.04969	-0.03286	-0.04089	-0.04249	-0.03527	-0.01593	-0.00457	-0.00334	-0.02407	-0.05337	-0.02296	-2.97661	-2.97661	-2.83227	-2.83227	2723.11	-0.20545	-1.46399	-2.89242	-0.14923	-0.13987	-0.20545	-0.29393	-0.2319	-0.13984	-0.12697	-0.13666	-0.12084	-0.14037
TCGA-BC-A112	153	1	TCGA	35518.3	1212.48	0.550198	1212.48	1.28526	0.599905	0.66868	0.636603	0.630783	0.649042	0.620701	0.661086	0.659505	0.638946	-1.72133	0.574936	-1.40173	0.69885	0.626521	0.678159	0.736889	0.718751	0.599965	0.580397	0.610894	0.615381	0.830428	0.700951	-2.03023	-2.03023	-1.92133	-1.92133	2092.19	1.06703	1.02502	-1.85443	0.633011	0.665986	1.06703	0.569411	0.399551	0.573203	0.680317	0.575295	0.566349	0.596478
TCGA-2Y-A9GZ	848	1	TCGA	52888.2	1365.23	-0.03243	1365.23	-0.04806	-0.02876	-0.01745	-0.02031	-0.005	-0.00934	-0.00671	-0.01227	-0.0102	-0.00072	-2.47783	-0.00709	-2.01473	0.004822	0.002646	0.009018	0.011436	0.014904	0.01954	0.026275	0.028986	0.010714	0.009837	0.021651	-2.86959	-2.86959	-2.76646	-2.76646	2546.66	-0.06589	0.975458	-3.84407	-0.0465	0.045412	-0.06589	0.054086	-0.37995	0.004153	0.083563	0.023311	0.029561	0.024316
TCGA-XR-A8TG	898	0	TCGA	45427.2	1338.97	-0.274	1338.97	0.36699	0.086805	-0.33367	0.097044	0.099497	0.094485	0.102816	0.104209	0.094889	0.108009	-2.36836	-0.31548	-1.92163	0.116263	0.103062	0.11657	0.122083	0.122352	0.115629	0.117951	0.121763	0.108923	0.127105	0.124203	-2.70983	-2.70983	-2.64745	-2.64745	2449.56	0.150804	-5.90422	-4.82206	0.017441	0.026163	0.150804	-0.32418	-0.369	0.088275	0.011902	0.118374	0.139808	0.125776
TCGA-K7-AAU7	359	0	TCGA	42518.5	1266.95	0.504232	1266.95	0.844623	0.381784	0.549786	0.41154	0.390939	0.403483	0.409885	0.432211	0.41685	0.425008	-1.97934	0.563012	-1.60162	0.465522	0.411481	0.454939	0.49203	0.482675	0.412448	0.40454	0.424619	0.41233	0.547316	0.475107	-2.31886	-2.31886	-2.21487	-2.21487	2198.7	0.681136	0.502618	-2.78595	0.451416	0.475264	0.681136	0.26143	0.276941	0.421793	0.500476	0.451273	0.476412	0.474056
TCGA-G3-A25Y	452	1	TCGA	38566.2	1188.24	0.811161	1188.24	1.22388	0.7002	0.805761	0.724201	0.601766	0.625287	0.684776	0.73583	0.638084	0.693886	-1.69235	0.790209	-1.39068	0.74622	0.620346	0.718476	0.773845	0.750093	0.620144	0.593337	0.620279	0.620439	0.869401	0.721647	-1.8794	-1.8794	-1.88072	-1.88072	2025.82	1.27112	1.45979	-1.87382	0.794921	0.805959	1.27112	0.805246	0.737126	0.659499	0.859116	0.668292	0.662129	0.694153
TCGA-BC-A10S	1423	1	TCGA	62819.3	1485.26	-0.6548	1485.26	-0.93621	-0.51736	-0.73808	-0.52956	-0.43536	-0.4407	-0.49073	-0.53361	-0.43782	-0.49391	-3.06532	-0.82761	-2.48569	-0.5318	-0.41965	-0.50719	-0.55045	-0.52925	-0.42093	-0.39542	-0.4151	-0.42059	-0.62991	-0.50223	-3.52219	-3.52219	-3.42649	-3.42649	2912.18	-0.94719	-2.70747	-4.15258	-0.60163	-0.61453	-0.94719	-1.02949	-1.01538	-0.45634	-0.65603	-0.42991	-0.39429	-0.44217
TCGA-BC-A216	1351	0	TCGA	48144	1337.14	0.100798	1337.14	0.356495	0.073999	0.129818	0.060363	0.114767	0.092435	0.037309	0.049271	0.061617	0.03045	-2.46388	0.184503	-2.04178	0.0299	0.026752	0.022414	0.027471	0.02136	-0.00031	-0.01011	-0.00874	0.014305	0.042853	0.012067	-2.71752	-2.71752	-2.72651	-2.72651	2449.15	0.128739	-2.70251	-3.86294	0.153445	0.103803	0.128739	0.262378	-0.21907	0.066885	0.059369	-0.00577	-0.06147	-0.01746
TCGA-CC-A7IG	299	1	TCGA	50879.8	1241.37	0.590285	1241.37	0.574792	0.46201	0.580762	0.482886	0.359065	0.397375	0.461489	0.494462	0.412318	0.469843	-1.94719	0.531836	-1.59302	0.507416	0.410773	0.489543	0.527613	0.512174	0.425002	0.408684	0.427289	0.417039	0.59157	0.494019	-2.20363	-2.20363	-2.16712	-2.16712	2293.32	0.850675	-1.16993	-3.0617	0.571452	0.613982	0.850675	0.286141	0.513927	0.529464	0.658358	0.565517	0.562598	0.588127
TCGA-DD-A119	223	1	TCGA	71023.2	1477.7	-0.36498	1477.7	-1.14585	-0.5226	-0.43077	-0.56061	-0.48915	-0.5032	-0.55381	-0.58625	-0.51629	-0.57226	-3.18311	-0.32734	-2.62203	-0.62569	-0.52182	-0.60942	-0.65987	-0.64546	-0.5445	-0.53181	-0.55828	-0.53332	-0.73804	-0.6321	-3.51687	-3.51687	-3.53154	-3.53154	3049.27	-0.93252	1.93575	-2.52873	-0.4689	-0.50908	-0.93252	-0.36779	-0.52567	-0.52305	-0.46773	-0.52359	-0.52384	-0.54402
TCGA-BC-A217	1397	1	TCGA	47273.6	1287.43	0.054122	1287.43	0.526411	0.300917	0.070144	0.320997	0.283477	0.302445	0.317041	0.33402	0.307786	0.326641	-2.10928	0.152043	-1.7108	0.35376	0.307073	0.345693	0.370571	0.363578	0.314328	0.308458	0.321908	0.310669	0.407993	0.357291	-2.4229	-2.4229	-2.35832	-2.35832	2277.58	0.537474	-0.8881	-4.45875	0.253886	0.278229	0.537474	0.047317	-0.10341	0.291867	0.281431	0.327611	0.346407	0.343284
TCGA-CC-5259	250	0	TCGA	78802.5	1613.28	-0.82853	1613.28	-1.82454	-1.09488	-1.11413	-1.16689	-0.97274	-1.0202	-1.1436	-1.21481	-1.06232	-1.17856	-3.9119	-1.23415	-3.22522	-1.2877	-1.0718	-1.25139	-1.35665	-1.32469	-1.1093	-1.07955	-1.13428	-1.09108	-1.52273	-1.2936	-4.27799	-4.27799	-4.33793	-4.33793	3473.08	-1.9548	-2.84554	-5.04912	-1.01779	-1.07786	-1.9548	-0.75867	-1.03926	-1.02964	-1.06166	-1.06196	-1.07053	-1.10642
TCGA-2Y-A9GY	757	1	TCGA	46949.2	1248.84	0.905004	1248.84	0.707053	0.41978	0.901413	0.441496	0.380859	0.390254	0.423865	0.454995	0.393828	0.43368	-1.97329	0.965455	-1.62094	0.473266	0.385449	0.456345	0.496807	0.481992	0.393184	0.377346	0.397341	0.389557	0.56444	0.465516	-2.2701	-2.2701	-2.19294	-2.19294	2218.95	0.759668	1.87793	-2.20096	0.700883	0.63655	0.759668	1.2704	0.877297	0.445601	0.693928	0.427386	0.397923	0.439268
TCGA-BC-A3KG	680	0	TCGA	35387.5	1195.14	0.589593	1195.14	1.51194	0.653337	0.648734	0.662165	0.614358	0.612838	0.608548	0.661816	0.59578	0.609255	-1.80109	0.726103	-1.50269	0.650612	0.547769	0.620296	0.669338	0.643541	0.517401	0.484482	0.506724	0.534165	0.761374	0.610034	-1.94052	-1.94052	-1.98796	-1.98796	2014.3	1.1873	0.559526	-2.79633	0.587523	0.585143	1.1873	0.205827	0.027328	0.518356	0.568589	0.47778	0.439796	0.490511
TCGA-DD-A118	3437	0	TCGA	50141	1343.69	-0.24246	1343.69	0.095429	0.040945	-0.26359	0.055428	0.018742	0.031523	0.067737	0.067598	0.048582	0.076393	-2.3792	-0.26844	-1.93931	0.090591	0.069976	0.091594	0.103082	0.103575	0.089081	0.092271	0.099284	0.079901	0.117107	0.107168	-2.7872	-2.7872	-2.65472	-2.65472	2541.97	0.053102	-2.72033	-4.1217	-0.22094	-0.15996	0.053102	-0.53391	-0.80946	-0.04674	-0.22936	-0.05261	-0.03508	-0.05064
TCGA-DD-A4NJ	928	0	TCGA	39798.4	1211.01	0.699214	1211.01	1.11556	0.603895	0.825342	0.647127	0.578641	0.601626	0.63868	0.676183	0.613349	0.659644	-1.69986	0.931414	-1.37274	0.720737	0.610972	0.701968	0.759564	0.742976	0.62793	0.612894	0.643146	0.619768	0.848695	0.727507	-2.02782	-2.02782	-1.90481	-1.90481	2088.58	1.08052	1.19821	-2.33811	0.742172	0.774973	1.08052	0.675094	0.688761	0.628771	0.837864	0.650716	0.644799	0.674456
TCGA-K7-A6G5	512	0	TCGA	67331.4	1502.6	-0.3999	1502.6	-0.98373	-0.6236	-0.3859	-0.65498	-0.51807	-0.54933	-0.62999	-0.67467	-0.57271	-0.64484	-3.26485	-0.35952	-2.67131	-0.70277	-0.57356	-0.67908	-0.73792	-0.7173	-0.58972	-0.56869	-0.59843	-0.58196	-0.83496	-0.69516	-3.65952	-3.65952	-3.63427	-3.63427	3036.85	-1.1166	-1.33148	-3.44866	-0.55903	-0.59391	-1.1166	-0.57056	-0.68505	-0.54018	-0.60006	-0.55863	-0.55934	-0.58259
TCGA-UB-A7MF	214	1	TCGA	51361.7	1289.7	0.507671	1289.7	0.425939	0.288501	0.500277	0.298353	0.243692	0.261172	0.283813	0.302856	0.264244	0.287476	-2.16809	0.500088	-1.77008	0.306732	0.258799	0.296774	0.316535	0.308129	0.261759	0.252749	0.262673	0.26016	0.349826	0.298185	-2.43315	-2.43315	-2.4167	-2.4167	2431.54	0.52102	0.968123	-3.12314	0.303918	0.331037	0.52102	0.325865	0.245499	0.260969	0.380123	0.2875	0.285167	0.297129
TCGA-DD-AADG	1145	0	TCGA	53800.6	1371.83	-0.28334	1371.83	-0.27023	-0.0734	-0.36419	-0.07996	-0.07544	-0.0735	-0.08062	-0.08395	-0.07795	-0.08315	-2.58751	-0.43201	-2.12447	-0.08899	-0.07984	-0.08734	-0.09216	-0.09068	-0.08119	-0.07971	-0.08218	-0.08055	-0.09922	-0.08914	-2.92308	-2.92308	-2.87552	-2.87552	2603.17	-0.13536	-4.0071	-4.56474	-0.12092	-0.09792	-0.13536	-0.23519	-0.62105	-0.05031	-0.13406	-0.05972	-0.07852	-0.0661
TCGA-G3-A7M5	447	0	TCGA	68034.3	1478.57	-0.65473	1478.57	-1.22785	-0.50225	-0.72727	-0.52027	-0.50306	-0.50579	-0.49124	-0.52851	-0.50124	-0.49702	-3.06315	-0.721	-2.50071	-0.53354	-0.4658	-0.51268	-0.55162	-0.53364	-0.44097	-0.41845	-0.43666	-0.45445	-0.62035	-0.51118	-3.50203	-3.50203	-3.41324	-3.41324	3017.36	-0.92297	-2.85124	-4.13727	-0.65752	-0.64505	-0.92297	-0.98737	-1.16216	-0.51742	-0.66469	-0.48381	-0.46828	-0.50082
TCGA-MI-A75C	291	0	TCGA	63935.8	1442.41	-0.12149	1442.41	-0.69628	-0.36828	0.057351	-0.37132	-0.28951	-0.29268	-0.33866	-0.36996	-0.29303	-0.3385	-2.88032	0.159902	-2.33907	-0.36237	-0.28132	-0.34453	-0.37341	-0.35826	-0.28279	-0.26461	-0.27775	-0.28216	-0.42786	-0.33865	-3.32945	-3.32945	-3.21769	-3.21769	2969.62	-0.66815	0.249783	-2.92997	-0.10018	-0.10827	-0.66815	0.364412	0.549765	-0.29475	0.029971	-0.28421	-0.25556	-0.2907
TCGA-ED-A82E	408	0	TCGA	38789.9	1220.99	0.474169	1220.99	1.07956	0.577667	0.464327	0.61293	0.515034	0.555833	0.59947	0.635283	0.576922	0.615834	-1.76784	0.289744	-1.42798	0.667665	0.573174	0.649663	0.698939	0.683293	0.581575	0.566596	0.592352	0.577454	0.776087	0.667584	-2.05268	-2.05268	-1.98039	-1.98039	2059.01	1.0396	-0.68104	-3.77651	0.664055	0.704624	1.0396	0.468051	0.548874	0.613499	0.740742	0.635391	0.648921	0.662235
TCGA-NI-A4U2	1791	1	TCGA	74694.7	1563.81	-0.54389	1563.81	-1.47073	-0.8875	-0.59668	-0.92631	-0.77634	-0.80558	-0.88464	-0.94931	-0.8206	-0.90236	-3.56156	-0.57654	-2.91192	-0.97985	-0.80574	-0.94532	-1.02507	-0.99524	-0.81815	-0.78667	-0.8266	-0.81208	-1.1583	-0.96196	-4.02165	-4.02165	-3.96681	-3.96681	3342.94	-1.59996	-1.66783	-3.63808	-0.81053	-0.82712	-1.59996	-0.46371	-0.64481	-0.88185	-0.73239	-0.88608	-0.87809	-0.92134
TCGA-2Y-A9H3	1516	0	TCGA	73849.2	1545.82	-0.8351	1545.82	-1.50705	-0.81052	-0.96302	-0.83417	-0.71505	-0.72365	-0.78354	-0.84423	-0.72656	-0.79174	-3.40317	-1.13066	-2.77451	-0.84998	-0.70111	-0.81663	-0.87975	-0.85126	-0.69946	-0.66665	-0.69691	-0.70056	-0.99076	-0.81637	-3.92628	-3.92628	-3.79456	-3.79456	3224.01	-1.47244	-5.77171	-6.12097	-0.83894	-0.84883	-1.47244	-0.84603	-1.13399	-0.75036	-0.85168	-0.73545	-0.72667	-0.76404
TCGA-CC-A7II	399	0	TCGA	37721.5	1046.29	1.71815	1046.29	1.74589	1.31967	1.92954	1.37524	1.11234	1.16765	1.31208	1.40858	1.20191	1.33854	-0.90317	2.22139	-0.74643	1.45478	1.18913	1.40366	1.52376	1.47971	1.21409	1.1686	1.22926	1.20175	1.72384	1.43132	-1.0476	-1.0476	-1.00034	-1.00034	1766.83	2.36574	1.08382	-0.00824	1.53374	1.54634	2.36574	1.51649	1.87264	1.23457	1.66965	1.27852	1.26871	1.32948
TCGA-DD-A3A4	612	1	TCGA	63205.1	1450.82	-0.20204	1450.82	-0.72256	-0.39262	-0.15231	-0.40157	-0.34973	-0.35108	-0.37238	-0.40465	-0.34289	-0.37505	-2.92779	-0.12958	-2.38181	-0.40407	-0.32359	-0.3858	-0.41857	-0.4029	-0.3219	-0.30332	-0.31851	-0.32278	-0.47795	-0.38318	-3.35916	-3.35916	-3.2687	-3.2687	2947.73	-0.71933	1.2894	-2.29617	-0.54711	-0.53296	-0.71933	-0.60127	-0.78942	-0.43494	-0.53314	-0.39716	-0.3623	-0.40691
TCGA-G3-AAV6	65	1	TCGA	47046.7	1279.02	0.76304	1279.02	0.531825	0.296338	0.895997	0.310261	0.292877	0.295371	0.296559	0.317938	0.298237	0.301885	-2.14083	1.06737	-1.7556	0.326147	0.283131	0.314324	0.339334	0.329031	0.272391	0.259966	0.27196	0.278471	0.382138	0.316782	-2.43336	-2.43336	-2.38147	-2.38147	2143.56	0.541253	4.30919	-0.04951	0.223301	0.184827	0.541253	-0.02591	-0.47563	0.257345	0.126432	0.260336	0.262894	0.272338
TCGA-DD-A113	2425	0	TCGA	46506	1281.64	0.136057	1281.64	0.556097	0.285022	0.127795	0.301697	0.25828	0.266522	0.292582	0.311417	0.268427	0.299116	-2.14443	0.069476	-1.75356	0.322939	0.266226	0.312691	0.336232	0.327217	0.274842	0.265071	0.276538	0.270706	0.375414	0.316843	-2.45218	-2.45218	-2.3893	-2.3893	2423.19	0.518669	-3.1214	-3.66783	0.492699	0.451015	0.518669	0.989481	0.781418	0.260676	0.546051	0.260465	0.238528	0.265799
TCGA-UB-A7MB	601	0	TCGA	34683.7	1152.88	0.711971	1152.88	1.50864	0.854218	0.869443	0.90451	0.752249	0.789707	0.880386	0.936712	0.810829	0.904085	-1.41724	1.01168	-1.14477	0.983703	0.813535	0.954709	1.03235	1.00705	0.843747	0.819635	0.85966	0.828497	1.15638	0.981131	-1.68715	-1.68715	-1.58807	-1.58807	1895.3	1.53307	1.10703	-2.63588	0.861723	0.874446	1.53307	0.459998	0.524726	0.832273	0.875105	0.874095	0.874534	0.908654
TCGA-DD-AAVX	1718	0	TCGA	60501.8	1415.87	-0.33591	1415.87	-0.6293	-0.26253	-0.33121	-0.26036	-0.24873	-0.24194	-0.23289	-0.25541	-0.23271	-0.22995	-2.74557	-0.29234	-2.23226	-0.2422	-0.20683	-0.22914	-0.24594	-0.23497	-0.18661	-0.17168	-0.17879	-0.19761	-0.28026	-0.21984	-3.18816	-3.18816	-3.06494	-3.06494	2770.94	-0.47678	-2.06707	-3.98686	-0.24319	-0.22308	-0.47678	-0.44765	-0.46701	-0.19629	-0.19969	-0.1585	-0.13255	-0.15959
TCGA-DD-A73A	728	0	TCGA	61816.1	1502.32	-0.67002	1502.32	-0.87424	-0.59795	-0.76228	-0.62869	-0.47737	-0.51216	-0.60435	-0.64674	-0.53523	-0.6171	-3.21923	-0.87975	-2.63471	-0.66885	-0.53994	-0.64579	-0.69813	-0.678	-0.56065	-0.53933	-0.56496	-0.55002	-0.7858	-0.65492	-3.62297	-3.62297	-3.58296	-3.58296	2960.23	-1.0897	-5.13716	-4.70079	-0.61531	-0.64298	-1.0897	-0.79431	-1.06425	-0.53537	-0.69748	-0.56906	-0.58056	-0.59624
TCGA-DD-AADD	1231	0	TCGA	35834.6	1190.29	0.635371	1190.29	1.18245	0.664872	0.754833	0.698192	0.600628	0.61085	0.670019	0.718782	0.614189	0.685221	-1.67315	0.816423	-1.37715	0.746881	0.60462	0.720556	0.783757	0.760764	0.621844	0.597668	0.629089	0.613637	0.889333	0.735381	-1.9439	-1.9439	-1.8583	-1.8583	2033.25	1.19599	-1.05885	-2.77127	0.884439	0.816001	1.19599	1.18211	0.881586	0.672368	0.811925	0.629813	0.581322	0.645684
TCGA-ED-A66X	406	0	TCGA	42009.4	1276.8	0.051787	1276.8	0.600195	0.298689	0.037832	0.30258	0.270178	0.267604	0.27618	0.302526	0.264148	0.276453	-2.1727	-0.08064	-1.79961	0.297433	0.242961	0.282068	0.307439	0.294233	0.229224	0.212192	0.223453	0.237002	0.355623	0.277063	-2.42638	-2.42638	-2.4055	-2.4055	2342.51	0.543959	-5.8808	-4.07947	0.294976	0.272572	0.543959	0.266513	-0.01232	0.239309	0.240762	0.196476	0.166643	0.199936
TCGA-2Y-A9H6	357	0	TCGA	58542.3	1435.94	-0.79061	1435.94	-0.69598	-0.32584	-0.83748	-0.32185	-0.27917	-0.26851	-0.28423	-0.31451	-0.25444	-0.27941	-2.79841	-0.9129	-2.26633	-0.29476	-0.22841	-0.27671	-0.29823	-0.283	-0.21783	-0.19777	-0.20626	-0.2229	-0.34333	-0.26138	-3.27803	-3.27803	-3.1312	-3.1312	2891.87	-0.61134	-6.04112	-5.25905	-0.56925	-0.52774	-0.61134	-0.97182	-1.06532	-0.36623	-0.56699	-0.32514	-0.29477	-0.33362
TCGA-G3-A3CI	180	0	TCGA	68881.4	1554.19	-0.93372	1554.19	-1.36277	-0.8393	-0.99587	-0.86492	-0.7092	-0.73964	-0.81245	-0.87739	-0.75172	-0.82278	-3.45625	-1.04386	-2.80984	-0.88895	-0.7275	-0.85327	-0.92523	-0.89461	-0.72562	-0.69074	-0.72559	-0.72737	-1.05099	-0.85814	-3.96012	-3.96012	-3.85885	-3.85885	3153.18	-1.51337	-3.26326	-4.99075	-0.79087	-0.85325	-1.51337	-0.98262	-0.94222	-0.71958	-0.88324	-0.71989	-0.69044	-0.74442
TCGA-CC-A7IL	278	1	TCGA	59348	1378.52	-0.23069	1378.52	-0.56104	-0.12937	-0.23281	-0.14917	-0.19477	-0.19016	-0.16157	-0.16391	-0.19483	-0.17204	-2.70355	-0.16815	-2.23943	-0.18943	-0.19139	-0.18978	-0.20235	-0.20248	-0.18763	-0.18993	-0.19796	-0.18987	-0.2158	-0.2057	-2.99698	-2.99698	-2.99224	-2.99224	2796.84	-0.2251	-0.36737	-3.71282	-0.13597	-0.12025	-0.2251	0.056828	-0.27751	-0.20186	-0.07055	-0.21437	-0.23655	-0.22544
TCGA-DD-A4NE	660	1	TCGA	43899.1	1253.82	0.436575	1253.82	0.872119	0.437753	0.479992	0.454862	0.412714	0.416646	0.43346	0.46445	0.409233	0.441181	-1.97711	0.619291	-1.6176	0.476709	0.395697	0.4604	0.497036	0.483083	0.400936	0.386339	0.404864	0.398333	0.558166	0.467459	-2.23372	-2.23372	-2.20126	-2.20126	2213.78	0.786183	1.38402	-2.48998	0.551937	0.555508	0.786183	0.502937	0.419177	0.457652	0.577983	0.450943	0.432517	0.46424
TCGA-DD-AACZ	171	1	TCGA	42823.6	1175.43	0.949672	1175.43	1.11859	0.689474	1.07643	0.704206	0.57227	0.591596	0.650035	0.707773	0.596732	0.652604	-1.74481	1.20028	-1.46241	0.700526	0.565151	0.667001	0.722365	0.69351	0.551826	0.515731	0.54027	0.559027	0.82574	0.655786	-1.89938	-1.89938	-1.92042	-1.92042	2127.74	1.27534	1.20466	-1.57158	0.970532	0.885093	1.27534	1.42805	1.39793	0.643553	0.947949	0.604224	0.577595	0.627282
TCGA-DD-AAE4	608	0	TCGA	75315.9	1515.57	-0.42735	1515.57	-1.32183	-0.65557	-0.42145	-0.69463	-0.62997	-0.65066	-0.67446	-0.71877	-0.66325	-0.69139	-3.3104	-0.33755	-2.71784	-0.75093	-0.64468	-0.72731	-0.78565	-0.76492	-0.6402	-0.61762	-0.64675	-0.64314	-0.88072	-0.74217	-3.69788	-3.69788	-3.67915	-3.67915	3184.25	-1.19434	0.150662	-3.86759	-0.67119	-0.69757	-1.19434	-0.7972	-0.85531	-0.66594	-0.68553	-0.68423	-0.69714	-0.71569
TCGA-ED-A5KG	854	0	TCGA	32449.3	1189.22	0.481174	1189.22	1.45398	0.686479	0.491113	0.715605	0.66181	0.668179	0.681936	0.732362	0.669438	0.694717	-1.67377	0.446555	-1.3759	0.75334	0.638954	0.726155	0.786892	0.763402	0.627847	0.601486	0.631568	0.634275	0.889298	0.736649	-1.9043	-1.9043	-1.85929	-1.85929	1889.28	1.2414	-0.53312	-3.12332	0.808186	0.826244	1.2414	0.708788	0.421793	0.70642	0.839076	0.693406	0.670686	0.717241
TCGA-DD-A4ND	2746	0	TCGA	45826	1334.61	-0.06119	1334.61	0.326967	0.046218	0.020513	0.054292	0.104026	0.096291	0.057116	0.05962	0.085728	0.060049	-2.41826	0.079541	-1.982	0.066293	0.072617	0.064546	0.070267	0.068439	0.05796	0.054496	0.056926	0.066648	0.079932	0.06636	-2.78057	-2.78057	-2.69192	-2.69192	2440.32	0.08363	-1.91366	-3.60502	-0.26184	-0.19976	0.08363	-0.831	-1.22691	-0.05214	-0.28263	-0.06398	-0.06853	-0.06662
TCGA-FV-A2QQ	729	0	TCGA	59560.2	1429.62	-0.32132	1429.62	-0.54175	-0.31176	-0.28725	-0.33001	-0.27278	-0.28364	-0.31991	-0.34198	-0.28883	-0.32871	-2.89085	-0.29937	-2.36661	-0.35976	-0.28977	-0.3481	-0.37914	-0.36889	-0.30301	-0.29297	-0.30873	-0.2965	-0.42969	-0.35825	-3.23971	-3.23971	-3.2172	-3.2172	2815.85	-0.5574	-1.79276	-3.34599	-0.32973	-0.36758	-0.5574	-0.74766	-0.55619	-0.2848	-0.39956	-0.29318	-0.27729	-0.30199
TCGA-CC-A8HS	300	1	TCGA	31512.8	1157.44	1.0537	1157.44	1.7016	0.83367	1.18176	0.872864	0.793034	0.812017	0.838231	0.896016	0.819461	0.855706	-1.4851	1.32994	-1.21383	0.926672	0.792298	0.896108	0.968335	0.941882	0.783976	0.755	0.791387	0.789763	1.0882	0.912747	-1.71199	-1.71199	-1.65619	-1.65619	1854.02	1.49183	2.36504	-1.85173	0.847291	0.807114	1.49183	0.536279	0.584691	0.751	0.762316	0.709781	0.694132	0.734562
TCGA-DD-A1EH	1495	0	TCGA	33037.5	1155.74	0.510155	1155.74	1.46096	0.809181	0.604119	0.826134	0.679318	0.693087	0.765146	0.831477	0.698672	0.770199	-1.60088	0.625556	-1.34318	0.829226	0.668215	0.79181	0.858958	0.826939	0.660954	0.62281	0.654103	0.665113	0.980872	0.786782	-1.73091	-1.73091	-1.76093	-1.76093	1923.27	1.47354	-0.50284	-2.5909	0.903206	0.935991	1.47354	0.873722	0.733124	0.740652	0.968846	0.696398	0.669821	0.722296
TCGA-2Y-A9GX	2442	0	TCGA	49156.7	1366.72	-0.203	1366.72	0.131505	-0.05853	-0.16257	-0.05925	-0.01829	-0.02795	-0.05453	-0.05948	-0.03213	-0.05497	-2.55875	-0.18169	-2.09225	-0.05967	-0.03759	-0.05697	-0.06243	-0.06015	-0.04671	-0.04466	-0.04736	-0.04191	-0.07214	-0.05749	-2.9072	-2.9072	-2.8495	-2.8495	2571.54	-0.10254	-1.75975	-3.64139	-0.05682	-0.04994	-0.10254	-0.22685	-0.31498	-0.04298	-0.05001	-0.04515	-0.03377	-0.04445
TCGA-DD-A73F	1085	0	TCGA	54252.9	1389.14	-0.11192	1389.14	-0.1169	-0.13642	-0.15241	-0.14026	-0.10049	-0.1179	-0.13025	-0.14206	-0.12489	-0.13166	-2.65009	-0.1644	-2.16175	-0.14325	-0.11858	-0.13647	-0.14958	-0.14369	-0.11247	-0.10513	-0.1112	-0.11595	-0.17327	-0.13643	-3.009	-3.009	-2.95453	-2.95453	2674.99	-0.24818	-1.57927	-3.12662	-0.13357	-0.1185	-0.24818	-0.23562	-0.34803	-0.10051	-0.11779	-0.0981	-0.09479	-0.10266
TCGA-BC-A10Z	34	1	TCGA	45184.2	1265.53	0.361429	1265.53	0.794702	0.371787	0.304893	0.365043	0.283599	0.280597	0.321975	0.354892	0.272656	0.315627	-2.15373	0.244071	-1.7887	0.330168	0.253149	0.310862	0.332679	0.316562	0.247837	0.226892	0.235612	0.250517	0.379444	0.293635	-2.31178	-2.31178	-2.38155	-2.38155	2281.31	0.681262	-0.27472	-2.47073	0.313909	0.349946	0.681262	0.356589	-0.09078	0.286752	0.349168	0.25221	0.214307	0.254739
TCGA-BC-A69H	444	0	TCGA	56714.3	1291.26	0.695775	1291.26	0.044503	0.283066	0.796762	0.282237	0.185208	0.203683	0.254251	0.280089	0.208266	0.254354	-2.19282	0.954962	-1.81244	0.275601	0.2035	0.261368	0.287109	0.275173	0.210763	0.197793	0.210293	0.206632	0.334048	0.260654	-2.43205	-2.43205	-2.42815	-2.42815	2510.18	0.506075	0.421182	-0.90106	0.437264	0.445907	0.506075	0.579717	0.584366	0.273013	0.526406	0.282064	0.268226	0.291768
TCGA-DD-AADR	2028	0	TCGA	63024.3	1416.73	0.129065	1416.73	-0.44053	-0.26938	0.12224	-0.28276	-0.22494	-0.23786	-0.27206	-0.2912	-0.25202	-0.27852	-2.8257	0.227509	-2.31466	-0.30345	-0.25215	-0.29343	-0.31853	-0.30984	-0.25588	-0.24707	-0.25987	-0.25405	-0.35953	-0.3006	-3.18959	-3.18959	-3.14446	-3.14446	2844.21	-0.48431	-0.1573	-2.30285	-0.23167	-0.25348	-0.48431	-0.37603	-0.39741	-0.24246	-0.2536	-0.25981	-0.28237	-0.27609
TCGA-ZP-A9CV	1088	1	TCGA	52326.4	1419.43	-0.3274	1419.43	-0.18547	-0.2626	-0.34565	-0.27675	-0.17551	-0.20611	-0.2662	-0.28593	-0.22672	-0.27295	-2.82544	-0.42571	-2.30798	-0.29923	-0.23513	-0.28853	-0.31561	-0.30618	-0.24733	-0.23769	-0.25118	-0.2415	-0.36084	-0.29606	-3.17241	-3.17241	-3.14737	-3.14737	2690.29	-0.46766	-2.38784	-3.02281	-0.09693	-0.05669	-0.46766	0.076425	-0.09234	-0.16033	0.007957	-0.18021	-0.17815	-0.18849
TCGA-ED-A7XP	400	0	TCGA	48096.7	1315.47	0.179423	1315.47	0.373005	0.140104	0.159784	0.146018	0.154073	0.153996	0.138214	0.148542	0.146548	0.139583	-2.33545	0.187386	-1.91568	0.149046	0.132356	0.142976	0.153142	0.147828	0.122584	0.115321	0.119696	0.128006	0.171842	0.140776	-2.64322	-2.64322	-2.59773	-2.59773	2481.12	0.261341	0.946678	-3.04474	0.069567	0.099694	0.261341	0.072601	-0.3286	0.11017	0.095931	0.119961	0.102975	0.121356
TCGA-DD-A4NL	1711	0	TCGA	67317.3	1549.65	-0.91427	1549.65	-1.2672	-0.81275	-1.00228	-0.83497	-0.6738	-0.69797	-0.78079	-0.84446	-0.71091	-0.78873	-3.40876	-1.04419	-2.7692	-0.84983	-0.68894	-0.81447	-0.88177	-0.85147	-0.68941	-0.65443	-0.68647	-0.6895	-1.00111	-0.81439	-3.92697	-3.92697	-3.80751	-3.80751	3136.65	-1.4757	-3.80908	-5.26461	-0.81864	-0.83765	-1.4757	-0.84345	-1.05162	-0.72292	-0.8584	-0.72508	-0.70267	-0.75174
TCGA-G3-A5SM	520	0	TCGA	61991.7	1503.56	-0.45876	1503.56	-0.77119	-0.62194	-0.56291	-0.65507	-0.50064	-0.54193	-0.63174	-0.67606	-0.56791	-0.64731	-3.2678	-0.66	-2.67604	-0.70595	-0.57196	-0.68246	-0.74135	-0.72086	-0.59361	-0.57313	-0.60287	-0.58256	-0.83786	-0.69887	-3.65781	-3.65781	-3.63681	-3.63681	3052.45	-1.12146	-1.4745	-4.04552	-0.59082	-0.61397	-1.12146	-0.52158	-0.64189	-0.59946	-0.60515	-0.63816	-0.63641	-0.66478
TCGA-FV-A2QR	581	1	TCGA	52153.3	1395	0.03564	1395	0.047116	-0.15331	0.054592	-0.14667	-0.05826	-0.07912	-0.12273	-0.13884	-0.08588	-0.11713	-2.61012	0.007627	-2.11994	-0.12027	-0.08029	-0.11016	-0.1174	-0.10894	-0.07878	-0.06718	-0.06894	-0.07871	-0.13639	-0.09571	-3.0444	-3.0444	-2.91711	-2.91711	2660.43	-0.30283	1.95774	-2.78146	-0.3118	-0.22013	-0.30283	-0.48371	-0.86303	-0.17286	-0.24111	-0.18582	-0.19338	-0.19721
TCGA-5R-AA1D	449	0	TCGA	61543.3	1487.65	-0.47095	1487.65	-0.68207	-0.56157	-0.4911	-0.58027	-0.43752	-0.46441	-0.54681	-0.59001	-0.47733	-0.55471	-3.14464	-0.54147	-2.56379	-0.60041	-0.47489	-0.57681	-0.62578	-0.60551	-0.49115	-0.46933	-0.49324	-0.48265	-0.71037	-0.58166	-3.58645	-3.58645	-3.50712	-3.50712	2923.73	-1.01596	-3.0081	-3.72981	-0.48048	-0.53258	-1.01596	-0.27156	-0.59046	-0.50764	-0.52778	-0.52772	-0.52382	-0.5498
TCGA-CC-A123	219	0	TCGA	66530.5	1379.16	-0.15223	1379.16	-0.63608	-0.16602	-0.21151	-0.19866	-0.26902	-0.26459	-0.22492	-0.22413	-0.2672	-0.24344	-2.80132	-0.25213	-2.33932	-0.27094	-0.27208	-0.27461	-0.29362	-0.29647	-0.27945	-0.28769	-0.30085	-0.27647	-0.31109	-0.30619	-3.04051	-3.04051	-3.08723	-3.08723	2722.42	-0.26628	-1.28332	-3.69392	-0.32306	-0.35135	-0.26628	-0.85694	-1.07122	-0.20109	-0.45173	-0.22793	-0.2505	-0.23689
TCGA-CC-A7IK	262	1	TCGA	37028.1	1172.98	0.668751	1172.98	1.29578	0.706904	0.847337	0.741263	0.623084	0.642132	0.708111	0.761254	0.649926	0.722125	-1.63885	0.893754	-1.35304	0.7847	0.635386	0.755203	0.819725	0.793935	0.647577	0.618945	0.64998	0.641406	0.929621	0.763692	-1.8873	-1.8873	-1.8166	-1.8166	1989.23	1.2968	1.20682	-2.66746	1.03654	1.02292	1.2968	1.33244	1.18117	0.779059	1.09544	0.760541	0.723581	0.785746
TCGA-DD-AADY	555	0	TCGA	42692.5	1252.62	0.319834	1252.62	0.840158	0.450783	0.293133	0.471805	0.36781	0.378541	0.455101	0.483716	0.389891	0.464193	-1.95659	0.451539	-1.59148	0.49904	0.401632	0.484396	0.518963	0.506427	0.429495	0.417878	0.435681	0.415055	0.57519	0.492792	-2.21956	-2.21956	-2.18579	-2.18579	2263.61	0.804819	-3.49107	-3.5985	0.43378	0.49318	0.804819	0.249295	0.354074	0.390062	0.541374	0.389729	0.392454	0.40407
TCGA-DD-A39V	643	1	TCGA	65832	1397.56	-0.10713	1397.56	-0.74402	-0.20087	-0.02	-0.19723	-0.23524	-0.2078	-0.175	-0.19195	-0.18268	-0.17197	-2.6769	0.171661	-2.1834	-0.17971	-0.15463	-0.17011	-0.18113	-0.17323	-0.13971	-0.1292	-0.13393	-0.14729	-0.20392	-0.16214	-3.11134	-3.11134	-2.98501	-2.98501	2923.38	-0.3688	0.355189	-2.94387	-0.33836	-0.36018	-0.3688	-0.59251	-0.48941	-0.29189	-0.33741	-0.22734	-0.19409	-0.22835
TCGA-G3-A25V	860	0	TCGA	62468	1472.22	-0.4021	1472.22	-0.74125	-0.4931	-0.45278	-0.49977	-0.3944	-0.41331	-0.45914	-0.5001	-0.41761	-0.46039	-3.02253	-0.46284	-2.45241	-0.49388	-0.39766	-0.47072	-0.51013	-0.49042	-0.39047	-0.36661	-0.38482	-0.39461	-0.58308	-0.46534	-3.49796	-3.49796	-3.37781	-3.37781	2904.24	-0.89319	-1.71226	-4.43643	-0.45208	-0.44644	-0.89319	-0.62431	-0.6123	-0.39274	-0.4398	-0.38021	-0.35368	-0.39148
TCGA-2Y-A9H9	697	0	TCGA	55607.9	1365.31	-0.07338	1365.31	-0.17219	-0.05604	0.021645	-0.05244	-0.07206	-0.06895	-0.04343	-0.04901	-0.05959	-0.04137	-2.53597	0.070606	-2.07039	-0.04244	-0.04368	-0.03918	-0.04204	-0.03939	-0.02943	-0.02522	-0.0263	-0.03712	-0.04909	-0.03552	-2.90731	-2.90731	-2.82605	-2.82605	2672.57	-0.09913	-1.51861	-4.01177	0.018321	0.022917	-0.09913	0.187463	0.11503	-0.05471	0.08917	-0.0299	-0.00705	-0.02572
TCGA-BC-A8YO	562	0	TCGA	31962	1148.03	0.829668	1148.03	1.79501	0.855822	0.977491	0.904	0.836412	0.84759	0.875802	0.934345	0.849434	0.89797	-1.42412	1.01123	-1.15903	0.977167	0.826127	0.946374	1.02489	0.997983	0.830953	0.802872	0.842687	0.829465	1.15256	0.969375	-1.68784	-1.68784	-1.59037	-1.59037	1888.66	1.54028	-0.53909	-2.61835	1.11908	1.12155	1.54028	1.27175	1.24395	0.864881	1.21416	0.863386	0.836544	0.892245
TCGA-RC-A7S9	640	0	TCGA	57876.7	1383.24	0.077457	1383.24	-0.18348	-0.1174	-0.02324	-0.13155	-0.09481	-0.1058	-0.13535	-0.14262	-0.12084	-0.14333	-2.68241	-0.0643	-2.19958	-0.16225	-0.13186	-0.15886	-0.1763	-0.17308	-0.14225	-0.1404	-0.14989	-0.13738	-0.20203	-0.17154	-2.97443	-2.97443	-2.98294	-2.98294	2615.51	-0.20031	-3.04193	-4.17363	-0.11569	-0.18112	-0.20031	-0.32083	-0.54038	-0.04912	-0.26732	-0.06287	-0.08535	-0.07159
TCGA-G3-AAV3	412	0	TCGA	52643.9	1350.87	-0.13416	1350.87	-0.01161	0.014445	-0.18535	0.019731	0.007179	0.017872	0.024613	0.023791	0.022566	0.027351	-2.45917	-0.2174	-2.00535	0.030744	0.027547	0.03159	0.033266	0.033932	0.033578	0.03533	0.036597	0.030081	0.03371	0.035451	-2.80793	-2.80793	-2.74154	-2.74154	2545.91	0.030169	-2.69763	-4.66901	-0.00303	0.026159	0.030169	-0.2208	-0.33277	0.06478	0.020998	0.094095	0.106107	0.100096
TCGA-UB-AA0V	314	0	TCGA	58224	1450.95	-0.55644	1450.95	-0.56832	-0.38979	-0.56554	-0.39696	-0.30795	-0.32004	-0.36577	-0.39866	-0.32239	-0.3675	-2.91921	-0.58189	-2.37053	-0.39568	-0.31015	-0.37687	-0.4096	-0.39348	-0.31102	-0.29172	-0.30669	-0.31077	-0.46999	-0.37296	-3.35375	-3.35375	-3.26134	-3.26134	2812.25	-0.71075	-3.30479	-4.25883	-0.41005	-0.40473	-0.71075	-0.59634	-0.70694	-0.33898	-0.40171	-0.31799	-0.29307	-0.32744
TCGA-2Y-A9H5	555	1	TCGA	47657.4	1318.96	0.035648	1318.96	0.227803	0.139244	0.07864	0.142599	0.132643	0.130832	0.132407	0.1438	0.12842	0.133395	-2.33893	0.136783	-1.92026	0.143673	0.119509	0.137216	0.148737	0.143197	0.114916	0.108125	0.113451	0.117331	0.169576	0.136198	-2.63858	-2.63858	-2.59958	-2.59958	2482.16	0.256322	-0.68785	-3.72696	0.174553	0.143017	0.256322	-0.04025	-0.02885	0.133294	0.141323	0.137719	0.136653	0.143816
TCGA-CC-A8HV	279	1	TCGA	47376.6	1318.51	0.560466	1318.51	0.538905	0.118514	0.502644	0.127522	0.167313	0.153263	0.124407	0.132725	0.147278	0.12736	-2.34671	0.512952	-1.92039	0.137772	0.130095	0.132867	0.14258	0.138177	0.116619	0.110563	0.11482	0.123478	0.158916	0.132488	-2.67177	-2.67177	-2.61172	-2.61172	2327.07	0.234427	1.61169	-1.97188	0.347257	0.241134	0.234427	0.187375	0.251096	0.247786	0.197865	0.223474	0.222072	0.233022
TCGA-BC-A5W4	547	1	TCGA	60762.7	1402.56	0.138857	1402.56	-0.33861	-0.19485	0.078877	-0.18474	-0.15785	-0.15424	-0.15304	-0.17494	-0.14425	-0.14698	-2.65749	0.014712	-2.14478	-0.15523	-0.11908	-0.1419	-0.15708	-0.14588	-0.09827	-0.08243	-0.08826	-0.10982	-0.19142	-0.12999	-3.09602	-3.09602	-2.97693	-2.97693	2709.06	-0.34922	0.671679	-3.51538	-0.23898	-0.16678	-0.34922	-0.72974	-0.57051	-0.09054	-0.14637	-0.02267	0.016446	-0.0173
TCGA-DD-A3A7	419	1	TCGA	72728.8	1530.45	-0.77794	1530.45	-1.43653	-0.74603	-0.7824	-0.77998	-0.66757	-0.67612	-0.74702	-0.79926	-0.68587	-0.76132	-3.37966	-0.64871	-2.77361	-0.82256	-0.67545	-0.79471	-0.85631	-0.83232	-0.69369	-0.66877	-0.69942	-0.68346	-0.9585	-0.80483	-3.83704	-3.83704	-3.75858	-3.75858	3133.28	-1.36527	-1.19464	-4.12692	-1.23443	-1.2048	-1.36527	-2.02219	-2.38669	-0.88569	-1.34885	-0.9124	-0.90608	-0.94755
TCGA-G3-AAV7	361	0	TCGA	32685	1167.16	0.873793	1167.16	1.51378	0.777896	0.871792	0.809911	0.701255	0.715467	0.770862	0.828393	0.72845	0.785187	-1.56085	0.824864	-1.29133	0.852123	0.708965	0.821018	0.891686	0.864733	0.706544	0.676457	0.711479	0.709668	1.01202	0.834378	-1.79103	-1.79103	-1.73125	-1.73125	2017.85	1.38348	0.523501	-1.8744	0.647065	0.680269	1.38348	0.685386	0.276196	0.58964	0.656253	0.539377	0.500934	0.553813
TCGA-DD-A4NI	816	0	TCGA	63711.4	1509.94	-0.74277	1509.94	-0.98952	-0.65491	-0.81633	-0.682	-0.5655	-0.59278	-0.64907	-0.69784	-0.6049	-0.66139	-3.27835	-0.85894	-2.6757	-0.7185	-0.59136	-0.69223	-0.75195	-0.72923	-0.59564	-0.571	-0.60068	-0.59415	-0.85288	-0.70365	-3.70583	-3.70583	-3.65363	-3.65363	2998.12	-1.17543	-3.44727	-5.36883	-0.675	-0.66024	-1.17543	-0.5366	-0.97628	-0.5924	-0.65054	-0.58357	-0.56592	-0.60453
TCGA-DD-AAE0	555	0	TCGA	45272.5	1248.07	0.628874	1248.07	0.689249	0.485768	0.677747	0.500751	0.399008	0.420929	0.47366	0.508664	0.435826	0.480899	-1.93305	0.791407	-1.58058	0.518916	0.429334	0.500747	0.540461	0.525122	0.435116	0.419511	0.439873	0.431774	0.606707	0.50797	-2.15876	-2.15876	-2.15172	-2.15172	2201.71	0.871774	1.03418	-1.85695	0.600909	0.581943	0.871774	0.588676	0.643961	0.522135	0.580556	0.529426	0.54313	0.55314
TCGA-CC-5264	102	1	TCGA	30747	1137.4	1.38575	1137.4	2.1144	0.894665	1.40555	0.943645	0.886264	0.877986	0.912716	0.973841	0.872806	0.934642	-1.38397	1.42439	-1.12945	1.01515	0.850985	0.982742	1.06336	1.03502	0.861273	0.831301	0.871878	0.85751	1.19586	1.00441	-1.64129	-1.64129	-1.54533	-1.54533	1834.61	1.60293	4.80273	-0.53022	0.971684	0.961035	1.60293	1.14602	0.801703	0.840535	0.934792	0.785563	0.734331	0.805406
TCGA-DD-AADB	1242	0	TCGA	37942.7	1197	0.768499	1197	1.13823	0.654452	0.705258	0.675327	0.560339	0.577513	0.635325	0.68547	0.589005	0.643476	-1.74463	0.685556	-1.43952	0.694457	0.570571	0.666937	0.721559	0.697974	0.56938	0.54268	0.569074	0.569865	0.81644	0.669615	-1.93916	-1.93916	-1.93372	-1.93372	2016.05	1.1939	0.676178	-2.29981	0.861252	0.833827	1.1939	0.942788	0.975004	0.671563	0.876165	0.667014	0.677022	0.698142
TCGA-BC-A10Y	711	1	TCGA	47525.6	1347.18	0.150718	1347.18	0.437774	0.069725	0.084585	0.073147	0.089763	0.076629	0.073501	0.076042	0.071739	0.076536	-2.3995	0.060789	-1.95603	0.083319	0.07355	0.083031	0.089149	0.089052	0.079798	0.081423	0.085699	0.076908	0.096691	0.090647	-2.7293	-2.7293	-2.67678	-2.67678	2374.2	0.103012	-1.36349	-3.44617	-0.076	-0.09996	0.103012	-0.45308	-0.81291	0.050072	-0.21298	0.023482	0.013773	0.019932
TCGA-CC-A3MA	303	1	TCGA	32517.2	1137.54	1.19301	1137.54	1.78652	0.923823	1.31253	0.972435	0.850238	0.876836	0.940041	1.00236	0.892402	0.962326	-1.35751	1.35707	-1.09799	1.04403	0.877729	1.0116	1.09234	1.06425	0.890901	0.86242	0.903646	0.884357	1.22314	1.03418	-1.5862	-1.5862	-1.51951	-1.51951	1805.89	1.66671	2.36978	-1.5784	1.35877	1.32485	1.66671	2.09556	1.9905	0.995261	1.44663	0.996094	0.995193	1.0352
TCGA-DD-A73B	283	1	TCGA	51758.1	1301.55	0.440654	1301.55	0.512335	0.225101	0.418473	0.225372	0.206413	0.198961	0.205344	0.221994	0.186622	0.20306	-2.28072	0.518657	-1.87092	0.210736	0.173018	0.201214	0.211264	0.203355	0.170979	0.160783	0.164794	0.171757	0.232222	0.1919	-2.51535	-2.51535	-2.53668	-2.53668	2433.92	0.417763	1.86643	-2.03552	0.136245	0.23249	0.417763	-0.28221	-0.29316	0.223056	0.236669	0.218059	0.196047	0.220788
TCGA-RC-A7SF	579	0	TCGA	67133.7	1502.16	-0.45035	1502.16	-1.04336	-0.61472	-0.44003	-0.63718	-0.50815	-0.53025	-0.60239	-0.64924	-0.54716	-0.61179	-3.2125	-0.31677	-2.61916	-0.66254	-0.53745	-0.63689	-0.69082	-0.66871	-0.54415	-0.51968	-0.54595	-0.54091	-0.78366	-0.64275	-3.65507	-3.65507	-3.58255	-3.58255	3091.17	-1.11368	-2.4993	-3.94397	-0.73436	-0.77618	-1.11368	-1.10348	-1.13878	-0.59859	-0.82627	-0.58072	-0.56939	-0.60341
TCGA-DD-AACW	1424	0	TCGA	43904.7	1260.38	0.374899	1260.38	0.688389	0.392408	0.318215	0.400373	0.332306	0.339986	0.371673	0.402376	0.342348	0.373683	-2.06827	0.239182	-1.70274	0.399828	0.326902	0.382707	0.412054	0.397515	0.323807	0.306623	0.320336	0.325201	0.465135	0.379029	-2.29063	-2.29063	-2.29556	-2.29556	2165.68	0.719451	-3.42354	-3.87231	0.422515	0.42522	0.719451	0.019247	-0.02977	0.426588	0.384735	0.407179	0.39298	0.42099
TCGA-DD-AACB	2324	0	TCGA	51979.3	1333.66	0.016324	1333.66	-0.0247	0.077674	0.013315	0.084241	0.055942	0.075133	0.082896	0.08964	0.079694	0.086998	-2.37658	-0.05108	-1.94785	0.099571	0.078777	0.096084	0.108397	0.105257	0.081542	0.078924	0.08538	0.079995	0.127565	0.102657	-2.72437	-2.72437	-2.64254	-2.64254	2419.29	0.140648	-1.09518	-3.63549	0.088613	0.101675	0.140648	-0.2056	-0.44145	0.14416	0.063531	0.150042	0.147229	0.156593
TCGA-CC-5258	129	1	TCGA	34552.4	1095.25	1.29644	1095.25	1.69174	1.06584	1.35586	1.10427	0.895105	0.929884	1.04378	1.1239	0.947985	1.05876	-1.25912	1.37506	-1.04766	1.14295	0.928114	1.09892	1.18838	1.15046	0.941009	0.898607	0.941809	0.934592	1.3433	1.10516	-1.39196	-1.39196	-1.39107	-1.39107	1802.8	1.93745	2.00342	-1.12071	1.26411	1.26057	1.93745	1.80892	1.43692	1.00549	1.34441	1.01512	0.986559	1.05193
TCGA-ED-A459	910	0	TCGA	47183.1	1272.92	0.580153	1272.92	0.683436	0.353976	0.429255	0.367644	0.285225	0.295689	0.350602	0.374952	0.305716	0.356425	-2.07909	0.298075	-1.70147	0.38364	0.309599	0.370799	0.399102	0.388109	0.323457	0.312204	0.326453	0.316607	0.446799	0.375681	-2.35076	-2.35076	-2.31578	-2.31578	2425.28	0.629625	-0.09627	-2.477	0.307274	0.220063	0.629625	0.274483	0.264993	0.261486	0.171085	0.259705	0.253928	0.268144
TCGA-DD-AAE2	638	0	TCGA	54462.5	1384.52	-0.2565	1384.52	-0.17607	-0.10598	-0.22213	-0.10007	-0.07627	-0.07897	-0.08119	-0.09375	-0.07709	-0.07669	-2.5728	-0.23896	-2.08765	-0.0794	-0.06117	-0.07132	-0.07796	-0.07112	-0.04617	-0.03585	-0.03759	-0.05406	-0.09518	-0.06061	-2.97317	-2.97317	-2.87561	-2.87561	2664.38	-0.20414	-2.5913	-4.14226	-0.21563	-0.16022	-0.20414	-0.77995	-0.66444	-0.08459	-0.17317	-0.05885	-0.0429	-0.05973
TCGA-DD-AAW3	1633	0	TCGA	50804.5	1309.89	-0.01674	1309.89	0.153967	0.165698	0.009663	0.163982	0.136617	0.136632	0.143648	0.161489	0.131725	0.142379	-2.32386	0.039334	-1.92231	0.155154	0.115664	0.14455	0.161074	0.152017	0.108288	0.096828	0.104	0.111916	0.193264	0.140047	-2.59898	-2.59898	-2.57235	-2.57235	2423.64	0.309591	-1.44264	-3.82579	0.250648	0.246858	0.309591	0.047944	-0.12648	0.222063	0.227595	0.208132	0.181307	0.212998
TCGA-DD-A4NK	1210	1	TCGA	54636.3	1391.22	-0.40913	1391.22	-0.32826	-0.15737	-0.36566	-0.15774	-0.13466	-0.14245	-0.14371	-0.15504	-0.13609	-0.14158	-2.6351	-0.34656	-2.15782	-0.14539	-0.12395	-0.13877	-0.14377	-0.1383	-0.11909	-0.11166	-0.11323	-0.12096	-0.15511	-0.12982	-3.04826	-3.04826	-2.93294	-2.93294	2684.94	-0.30432	-1.51947	-4.70691	-0.27708	-0.27498	-0.30432	-0.35705	-0.69358	-0.21147	-0.32335	-0.23336	-0.2278	-0.24075
TCGA-DD-AA3A	410	1	TCGA	32952.5	1111.93	0.946984	1111.93	1.7761	1.01199	1.11315	1.06967	0.897997	0.954067	1.03802	1.10558	0.983265	1.06406	-1.23433	1.11816	-0.99594	1.15541	0.973132	1.12006	1.20974	1.1789	0.987728	0.956151	1.00171	0.980897	1.35479	1.146	-1.47733	-1.47733	-1.38415	-1.38415	1891.04	1.82667	0.248297	-3.46668	1.16046	1.11857	1.82667	1.35063	1.37599	0.964027	1.18757	1.0286	1.03369	1.07098
TCGA-BC-4072	1490	1	TCGA	44422.4	1313.52	0.164226	1313.52	0.444095	0.160374	0.143007	0.19049	0.198282	0.212482	0.208672	0.213791	0.219271	0.224789	-2.199	0.19462	-1.77829	0.254197	0.227411	0.25295	0.276579	0.274901	0.240848	0.242418	0.256095	0.234494	0.30671	0.277399	-2.63128	-2.63128	-2.46201	-2.46201	2337.98	0.278	-0.73807	-3.52052	0.200292	0.221298	0.278	0.325114	-0.11417	0.187552	0.248545	0.220989	0.233625	0.232072
TCGA-DD-A73G	3478	0	TCGA	73945.5	1494.48	-0.55461	1494.48	-1.39396	-0.60129	-0.56162	-0.62361	-0.58152	-0.58071	-0.59185	-0.63548	-0.57187	-0.60122	-3.19446	-0.60677	-2.61189	-0.64887	-0.54534	-0.62541	-0.6754	-0.65527	-0.5412	-0.51873	-0.54346	-0.54388	-0.76048	-0.63195	-3.63923	-3.63923	-3.55705	-3.55705	3118.58	-1.08337	-3.45585	-4.58245	-0.81196	-0.78	-1.08337	-1.3008	-1.23689	-0.61995	-0.80719	-0.58817	-0.54636	-0.602
TCGA-XR-A8TD	1030	0	TCGA	56851.8	1410.87	-0.1278	1410.87	-0.29988	-0.23757	-0.22263	-0.25491	-0.19733	-0.21561	-0.25116	-0.26704	-0.2295	-0.26003	-2.81256	-0.18731	-2.30707	-0.28646	-0.23492	-0.27841	-0.30376	-0.2966	-0.24596	-0.23969	-0.25295	-0.24043	-0.34331	-0.29004	-3.14076	-3.14076	-3.12765	-3.12765	2707.34	-0.4241	-0.02151	-4.12464	-0.29546	-0.33219	-0.4241	-0.41077	-0.7486	-0.24501	-0.36935	-0.2494	-0.25716	-0.26176
TCGA-KR-A7K0	65	1	TCGA	57227.5	1396.1	-0.23177	1396.1	-0.36999	-0.19824	-0.14293	-0.19673	-0.16848	-0.16075	-0.177	-0.19402	-0.15803	-0.17615	-2.69468	-0.09362	-2.19623	-0.18819	-0.14869	-0.17882	-0.1941	-0.18631	-0.14646	-0.13733	-0.14466	-0.14777	-0.22284	-0.17651	-3.10321	-3.10321	-3.00545	-3.00545	2750.22	-0.35022	-0.31499	-3.97108	-0.19617	-0.20989	-0.35022	-0.44754	-0.36092	-0.15634	-0.21583	-0.13758	-0.11867	-0.13893
TCGA-DD-AACF	365	1	TCGA	55497.3	1261.87	0.375053	1261.87	0.237352	0.38199	0.419664	0.394658	0.231683	0.266893	0.37228	0.400562	0.293265	0.37684	-2.05805	0.45409	-1.69076	0.405124	0.308697	0.389567	0.419953	0.406597	0.333097	0.319042	0.33363	0.320289	0.473131	0.390402	-2.31288	-2.31288	-2.28765	-2.28765	2426.4	0.691833	1.04211	-2.03628	0.283491	0.36289	0.691833	-0.22744	0.026673	0.262907	0.447931	0.303197	0.307884	0.31721
TCGA-DD-AADV	574	0	TCGA	45464.2	1276.94	0.244824	1276.94	0.662729	0.340579	0.192222	0.358566	0.322677	0.321486	0.347474	0.370248	0.320267	0.356577	-2.06618	0.164439	-1.68704	0.388381	0.318625	0.376858	0.408475	0.3985	0.332153	0.322999	0.339572	0.32554	0.459089	0.388665	-2.37099	-2.37099	-2.30323	-2.30323	2337.73	0.600457	-1.31331	-4.12103	0.191303	0.265092	0.600457	-0.33521	-0.4589	0.305623	0.233592	0.31687	0.294388	0.323562
TCGA-5C-A9VH	322	0	TCGA	49740.1	1351.24	0.053179	1351.24	0.157263	0.020248	0.129146	0.013588	0.046416	0.030649	0.004963	0.00765	0.020439	0.000996	-2.50567	0.185643	-2.05517	-0.00361	0.005643	-0.00537	-0.00839	-0.00965	-0.00838	-0.01119	-0.01319	-0.0013	-0.0109	-0.0125	-2.79066	-2.79066	-2.78601	-2.78601	2504.36	0.042769	-1.30187	-2.76396	0.172026	0.116155	0.042769	0.110326	0.17103	0.072274	0.113928	0.039828	0.036934	0.040389
TCGA-DD-A4NV	2398	0	TCGA	50899.1	1355.45	-0.06213	1355.45	0.051513	-0.00137	-0.06131	0.003982	0.007518	0.002771	0.011149	0.007867	0.008608	0.013605	-2.47983	-0.07256	-2.01856	0.014172	0.016979	0.016453	0.0148	0.016716	0.02381	0.026951	0.026616	0.019968	0.00935	0.019633	-2.82994	-2.82994	-2.76749	-2.76749	2569.05	0.000559	-0.35212	-3.69474	0.006634	0.008738	0.000559	-0.08102	-0.09119	0.012537	0.028042	0.038732	0.067496	0.045847
TCGA-DD-A3A6	3258	1	TCGA	75167.5	1607.71	-0.92169	1607.71	-1.72426	-1.08799	-1.26813	-1.14253	-0.96639	-1.01035	-1.10035	-1.17734	-1.03704	-1.12719	-3.84542	-1.62761	-3.14927	-1.22917	-1.02319	-1.18896	-1.29222	-1.25731	-1.03682	-1.00132	-1.05421	-1.03129	-1.46108	-1.22087	-4.28253	-4.28253	-4.27821	-4.27821	3195.51	-1.93543	-2.68483	-6.79713	-1.21806	-1.1844	-1.93543	-1.74246	-2.01289	-0.94119	-1.27464	-0.97437	-0.95959	-1.01117
TCGA-FV-A3I1	247	1	TCGA	43330.4	1256.04	0.298857	1256.04	0.668008	0.404942	0.356475	0.434929	0.385624	0.401346	0.429354	0.455553	0.411507	0.444217	-1.95285	0.339104	-1.58874	0.48775	0.410219	0.474496	0.515722	0.503952	0.421918	0.411244	0.432795	0.416151	0.579676	0.49302	-2.2921	-2.2921	-2.17975	-2.17975	2313.47	0.72761	-0.42284	-2.3828	0.538223	0.564555	0.72761	0.575645	0.554226	0.427172	0.64351	0.467762	0.470277	0.4874
TCGA-DD-AAVZ	1900	0	TCGA	46933.5	1303.7	-0.08378	1303.7	0.273525	0.21023	-0.02464	0.220298	0.175403	0.194581	0.211819	0.225902	0.199765	0.215857	-2.24388	-0.02163	-1.83425	0.232382	0.196524	0.224892	0.241349	0.234888	0.197974	0.190986	0.199158	0.197211	0.268615	0.227435	-2.54425	-2.54425	-2.49937	-2.49937	2419.37	0.383578	-4.28241	-3.58512	0.13643	0.155591	0.383578	-0.19624	-0.2449	0.189648	0.147121	0.217758	0.226893	0.228474
TCGA-ZS-A9CD	1386	1	TCGA	62148.9	1458.57	-0.44833	1458.57	-0.8103	-0.42997	-0.46608	-0.44689	-0.37527	-0.38413	-0.42409	-0.45583	-0.38736	-0.43075	-2.99664	-0.44176	-2.44712	-0.46516	-0.37901	-0.44773	-0.48412	-0.46904	-0.38466	-0.36776	-0.38537	-0.38221	-0.54697	-0.45122	-3.40207	-3.40207	-3.33821	-3.33821	2895.86	-0.77655	-0.83608	-3.62174	-0.4196	-0.4575	-0.77655	-0.59992	-0.63652	-0.3727	-0.47554	-0.35747	-0.33534	-0.36757
TCGA-UB-A7MD	52	1	TCGA	50837.6	1334.3	0.139173	1334.3	0.189328	0.082201	0.168098	0.085434	0.054148	0.056147	0.081743	0.086585	0.06549	0.082416	-2.40489	0.169034	-1.9659	0.086415	0.070777	0.083792	0.087645	0.085428	0.075056	0.072628	0.074383	0.072628	0.094351	0.08242	-2.71533	-2.71533	-2.67878	-2.67878	2528.97	0.153808	1.61729	-2.78985	0.001305	-0.00746	0.153808	-0.39834	-0.27551	0.046546	-0.02099	0.068558	0.093279	0.076764
TCGA-DD-A1EB	2017	0	TCGA	55362.3	1424.46	-0.51865	1424.46	-0.29373	-0.27854	-0.59453	-0.29511	-0.22117	-0.24563	-0.28578	-0.30515	-0.25975	-0.29262	-2.83722	-0.67366	-2.32562	-0.31768	-0.26075	-0.30715	-0.33164	-0.32239	-0.26849	-0.25874	-0.27071	-0.26416	-0.37188	-0.31179	-3.19862	-3.19862	-3.15663	-3.15663	2678.11	-0.51723	-1.9106	-4.68723	-0.54592	-0.41302	-0.51723	-0.75735	-1.43852	-0.30795	-0.47642	-0.3481	-0.36399	-0.36673
TCGA-DD-AACA	2301	0	TCGA	44639.9	1268.3	0.086338	1268.3	0.474484	0.342523	0.0704	0.347422	0.256945	0.271064	0.31861	0.347487	0.278669	0.319025	-2.1294	0.050092	-1.75983	0.341691	0.269117	0.325091	0.351772	0.337605	0.268102	0.250871	0.262814	0.268486	0.401818	0.319065	-2.36121	-2.36121	-2.35918	-2.35918	2268.43	0.631506	-1.53299	-3.81596	0.223981	0.261975	0.631506	0.102483	-0.32833	0.288919	0.235064	0.302549	0.30355	0.317149
TCGA-WJ-A86L	345	0	TCGA	54278.7	1460.51	-0.62776	1460.51	-0.57551	-0.47463	-0.74496	-0.49684	-0.39717	-0.4189	-0.47794	-0.51068	-0.4311	-0.48889	-3.07302	-0.81656	-2.52181	-0.53113	-0.43269	-0.51432	-0.55669	-0.54225	-0.45086	-0.43725	-0.4592	-0.44135	-0.62528	-0.52717	-3.46986	-3.46986	-3.41681	-3.41681	2861.12	-0.8485	-1.50523	-5.03587	-0.60032	-0.63082	-0.8485	-0.76853	-1.15582	-0.48758	-0.69692	-0.50775	-0.50517	-0.52695
TCGA-LG-A9QD	366	0	TCGA	67963.8	1525.68	-0.63201	1525.68	-1.17748	-0.70984	-0.69002	-0.73608	-0.61022	-0.63103	-0.69627	-0.75026	-0.64098	-0.70728	-3.327	-0.70781	-2.70901	-0.76616	-0.62491	-0.73657	-0.79946	-0.77389	-0.62912	-0.60046	-0.6311	-0.62783	-0.90805	-0.74403	-3.77837	-3.77837	-3.71132	-3.71132	3089.13	-1.27739	-2.09449	-4.42098	-0.65809	-0.67693	-1.27739	-0.63944	-0.73966	-0.60374	-0.66706	-0.58719	-0.556	-0.60573
TCGA-DD-AAD5	1345	0	TCGA	50666.1	1309.74	0.556841	1309.74	0.393339	0.135961	0.524902	0.1467	0.144083	0.154723	0.142276	0.153382	0.161932	0.14616	-2.31515	0.449446	-1.90321	0.16085	0.147435	0.154064	0.16904	0.162836	0.130029	0.121304	0.1279	0.139759	0.195272	0.155186	-2.65783	-2.65783	-2.57221	-2.57221	2462.53	0.258038	0.29443	-2.54424	0.322929	0.288144	0.258038	0.585009	0.4499	0.13932	0.346711	0.115869	0.10658	0.120752
TCGA-DD-AADL	636	0	TCGA	47227.9	1319.67	0.121729	1319.67	0.378061	0.157009	0.033842	0.147416	0.136706	0.117083	0.122365	0.138032	0.10542	0.116621	-2.37316	-0.07935	-1.96012	0.119605	0.089275	0.110359	0.118259	0.110706	0.081097	0.070785	0.07365	0.085449	0.137864	0.099563	-2.60361	-2.60361	-2.63073	-2.63073	2459.34	0.28151	-4.18647	-3.60869	0.116603	0.174989	0.28151	-0.07988	-0.29175	0.119916	0.17323	0.073914	0.035522	0.068262
TCGA-G3-A7M7	361	0	TCGA	66204.7	1467.38	-0.30396	1467.38	-0.89529	-0.47167	-0.31643	-0.48267	-0.41651	-0.42656	-0.44925	-0.48659	-0.42373	-0.4528	-3.01768	-0.34205	-2.45451	-0.48693	-0.40146	-0.46605	-0.50463	-0.48676	-0.39276	-0.37127	-0.38947	-0.39806	-0.57421	-0.46466	-3.46323	-3.46323	-3.36779	-3.36779	2951.15	-0.84936	-2.26463	-3.77842	-0.39124	-0.39564	-0.84936	-0.44547	-0.36316	-0.37442	-0.36394	-0.34675	-0.31004	-0.35356
TCGA-MR-A8JO	330	0	TCGA	65239.1	1466.36	-0.22305	1466.36	-0.78011	-0.48878	-0.18818	-0.49557	-0.39667	-0.40822	-0.4571	-0.49616	-0.40792	-0.45882	-3.01812	-0.16879	-2.45583	-0.49131	-0.393	-0.46968	-0.50724	-0.48896	-0.39436	-0.37318	-0.39099	-0.39371	-0.57562	-0.46604	-3.497	-3.497	-3.36868	-3.36868	2906.74	-0.88215	-0.67671	-3.33584	-0.38482	-0.43481	-0.88215	-0.25797	-0.41372	-0.40216	-0.43471	-0.40646	-0.39219	-0.42043
TCGA-DD-AAE1	552	0	TCGA	53695.8	1353.28	0.151709	1353.28	0.011379	0.000777	0.193502	-0.00793	-0.0131	-0.01691	-0.01699	-0.01664	-0.01929	-0.02362	-2.55078	0.195131	-2.08947	-0.03543	-0.02597	-0.03634	-0.04679	-0.04726	-0.03414	-0.03667	-0.04305	-0.03063	-0.0603	-0.05065	-2.81552	-2.81552	-2.8381	-2.8381	2544.92	0.023002	0.843981	-2.71963	0.037056	0.004269	0.023002	-0.25247	-0.0742	0.046408	-0.02051	0.038876	0.053198	0.043053
TCGA-DD-A11C	662	0	TCGA	47396	1311.65	0.145902	1311.65	0.484113	0.193253	0.145651	0.19682	0.151236	0.153253	0.183593	0.197941	0.155372	0.185098	-2.27954	0.162739	-1.86992	0.198378	0.156437	0.190742	0.205727	0.199296	0.163091	0.156276	0.163768	0.159917	0.23213	0.191753	-2.56397	-2.56397	-2.53565	-2.53565	2511.35	0.338588	-0.29236	-3.76131	0.12887	0.096199	0.338588	-0.08759	-0.0476	0.094468	0.090464	0.093184	0.093671	0.0968
TCGA-RG-A7D4	1098	0	TCGA	46903.8	1251.99	0.440342	1251.99	0.584193	0.40443	0.289096	0.3978	0.304305	0.308079	0.349086	0.388148	0.302013	0.343193	-2.10787	0.145566	-1.7656	0.364494	0.275327	0.341257	0.371713	0.35205	0.263437	0.237691	0.250229	0.27006	0.434894	0.3249	-2.27396	-2.27396	-2.32115	-2.32115	2284.28	0.737825	-3.96776	-4.28749	0.522318	0.458483	0.737825	0.854546	0.357065	0.329818	0.446394	0.2513	0.178732	0.248021
TCGA-BC-A10Q	1135	1	TCGA	41417.1	1315.96	0.221768	1315.96	0.750777	0.169479	0.114505	0.186342	0.210898	0.199167	0.190442	0.198427	0.201274	0.19915	-2.24917	0.012902	-1.8292	0.218627	0.199554	0.215296	0.232436	0.229364	0.199914	0.197892	0.207541	0.200588	0.256756	0.228088	-2.60836	-2.60836	-2.51255	-2.51255	2274.58	0.290092	0.525322	-4.11481	0.215419	0.166117	0.290092	0.582581	0.035986	0.148282	0.13321	0.109413	0.11167	0.113003
TCGA-WX-AA46	756	0	TCGA	63735.1	1506.07	-0.79763	1506.07	-0.96908	-0.60452	-0.77211	-0.62528	-0.50728	-0.5285	-0.58773	-0.63535	-0.53242	-0.59512	-3.1879	-0.75346	-2.59258	-0.64308	-0.51575	-0.61627	-0.66822	-0.64503	-0.52084	-0.49399	-0.51839	-0.51833	-0.76006	-0.61652	-3.63816	-3.63816	-3.55926	-3.55926	3008.94	-1.10807	-3.62212	-3.94284	-0.77339	-0.77163	-1.10807	-1.27603	-1.26824	-0.59918	-0.82153	-0.59016	-0.55857	-0.60952
TCGA-MI-A75E	507	0	TCGA	61712.6	1446.29	-0.27723	1446.29	-0.69933	-0.36057	-0.31897	-0.36449	-0.32319	-0.32574	-0.33205	-0.36327	-0.31768	-0.33134	-2.8689	-0.33636	-2.32724	-0.35398	-0.29013	-0.33568	-0.36331	-0.34764	-0.27402	-0.25358	-0.26549	-0.28272	-0.41673	-0.32663	-3.31492	-3.31492	-3.20658	-3.20658	2908.05	-0.66611	-1.21264	-3.71321	-0.38939	-0.36236	-0.66611	-0.58934	-0.48566	-0.33663	-0.32753	-0.30262	-0.2676	-0.30915
TCGA-FV-A23B	1852	1	TCGA	43981.5	1303.27	0.129411	1303.27	0.512131	0.191644	0.109821	0.186005	0.192576	0.182646	0.158842	0.179665	0.1729	0.154853	-2.31805	0.023318	-1.92299	0.165337	0.140862	0.152705	0.16845	0.157754	0.111933	0.096656	0.102874	0.127195	0.201856	0.142741	-2.56197	-2.56197	-2.56294	-2.56294	2328.43	0.358226	-0.03707	-2.95541	0.187846	0.193818	0.358226	-0.01884	-0.31518	0.197418	0.145596	0.159697	0.144504	0.165699
TCGA-2Y-A9H1	1229	1	TCGA	79491.2	1578.33	-0.77918	1578.33	-1.83626	-0.91534	-0.75328	-0.94682	-0.81667	-0.82716	-0.89241	-0.96201	-0.8275	-0.90383	-3.54226	-0.68301	-2.88242	-0.97426	-0.7977	-0.93561	-1.0112	-0.9779	-0.79852	-0.76008	-0.79606	-0.79847	-1.14368	-0.93734	-4.05901	-4.05901	-3.9533	-3.9533	3353.76	-1.66991	-1.50256	-4.42046	-0.94663	-0.94873	-1.66991	-1.04157	-1.021	-0.87912	-0.91974	-0.86466	-0.83386	-0.89499
TCGA-CC-5262	103	1	TCGA	53793.7	1344.64	0.251707	1344.64	0.043101	0.049537	0.224773	0.038035	0.015246	0.016015	0.021093	0.027757	0.015221	0.014241	-2.49795	0.102177	-2.05476	0.008091	0.004325	0.0038	0.00086	-0.00243	-0.00668	-0.0122	-0.01468	-0.00156	0.00094	-0.00877	-2.74494	-2.74494	-2.77316	-2.77316	2525.11	0.101582	0.769163	-2.03263	0.019452	0.046763	0.101582	-0.24185	-0.33329	0.066566	0.039709	0.073105	0.075087	0.076615
TCGA-DD-A4NF	942	0	TCGA	49149.4	1376.81	-0.33466	1376.81	-0.01806	-0.10106	-0.38475	-0.10465	-0.07237	-0.07307	-0.09884	-0.10718	-0.07429	-0.10111	-2.61948	-0.56472	-2.14051	-0.11171	-0.07906	-0.1073	-0.11878	-0.11495	-0.0897	-0.0863	-0.09219	-0.08434	-0.13811	-0.11106	-2.96231	-2.96231	-2.91792	-2.91792	2560.18	-0.17394	-2.89107	-4.13122	-0.1	-0.06219	-0.17394	0.031032	-0.42176	-0.07056	-0.03897	-0.05715	-0.04918	-0.05817
TCGA-DD-AADK	1049	0	TCGA	63736.4	1439.97	-0.22025	1439.97	-0.74839	-0.36932	-0.1947	-0.38406	-0.32119	-0.32764	-0.36501	-0.39322	-0.33291	-0.37252	-2.94204	-0.10286	-2.40216	-0.40675	-0.32757	-0.39173	-0.42776	-0.41479	-0.33532	-0.32191	-0.34012	-0.33175	-0.48825	-0.40073	-3.32353	-3.32353	-3.27855	-3.27855	2963.1	-0.65552	-1.12299	-3.0345	-0.39428	-0.37934	-0.65552	-0.44851	-0.41207	-0.36281	-0.3332	-0.3292	-0.30449	-0.33764
TCGA-BC-A10U	837	1	TCGA	45611.3	1314.67	-0.26274	1314.67	0.169123	0.136917	-0.39597	0.126991	0.074989	0.068426	0.099129	0.118462	0.06492	0.093814	-2.38041	-0.64574	-1.98322	0.102113	0.053337	0.090011	0.104832	0.094548	0.049056	0.035371	0.040997	0.051363	0.137853	0.080079	-2.63811	-2.63811	-2.62656	-2.62656	2454.53	0.252297	-2.67877	-4.31602	-0.05951	-0.06043	0.252297	-0.37794	-0.97868	0.063573	-0.1584	0.054453	0.022157	0.053428
TCGA-DD-A4NP	3308	0	TCGA	66389.6	1517.32	-0.88043	1517.32	-1.27102	-0.68672	-0.94362	-0.71086	-0.61091	-0.62221	-0.67193	-0.72341	-0.62889	-0.68188	-3.29123	-0.97846	-2.684	-0.73676	-0.60895	-0.70871	-0.76722	-0.7431	-0.60788	-0.58071	-0.6093	-0.60911	-0.86811	-0.71478	-3.75225	-3.75225	-3.66913	-3.66913	3057.06	-1.23789	-4.59828	-5.08142	-0.74049	-0.71625	-1.23789	-0.66337	-1.10322	-0.61682	-0.72011	-0.59746	-0.57921	-0.61863
TCGA-FV-A3R2	194	1	TCGA	42051.1	1242.32	0.302083	1242.32	0.708246	0.460072	0.302034	0.463638	0.378294	0.382117	0.422483	0.46141	0.3846	0.421716	-2.01676	0.259117	-1.67251	0.45011	0.362338	0.427858	0.462034	0.443189	0.352622	0.329335	0.344637	0.357398	0.526793	0.41831	-2.19532	-2.19532	-2.23021	-2.23021	2213.63	0.847545	-0.2445	-2.19755	0.413375	0.474767	0.847545	0.122998	0.010932	0.443536	0.461772	0.437772	0.431587	0.456233
TCGA-DD-AADF	115	1	TCGA	66569.4	1410.09	-0.14509	1410.09	-0.72308	-0.263	-0.1413	-0.27492	-0.27453	-0.26131	-0.265	-0.28231	-0.26436	-0.27106	-2.81291	-0.01847	-2.30907	-0.29364	-0.25559	-0.28502	-0.30749	-0.30015	-0.25295	-0.24569	-0.2576	-0.25461	-0.34335	-0.29279	-3.18492	-3.18492	-3.12671	-3.12671	2860.22	-0.46516	2.65685	-4.16075	-0.44618	-0.39503	-0.46516	-0.5493	-0.93769	-0.29571	-0.4123	-0.26569	-0.26218	-0.27444
TCGA-ZP-A9D2	765	1	TCGA	29582.2	1105.06	1.09305	1105.06	1.86465	1.04163	1.21404	1.09296	0.911126	0.950821	1.05089	1.12442	0.971968	1.07454	-1.21328	1.19895	-0.9975	1.16806	0.962917	1.129	1.22458	1.19058	0.982201	0.946567	0.994721	0.97414	1.38327	1.15377	-1.44262	-1.44262	-1.35089	-1.35089	1877.76	1.8541	1.37056	-1.33308	0.96061	0.943212	1.8541	1.17986	0.767684	0.826665	0.937703	0.809699	0.769607	0.834003
TCGA-DD-AACP	415	0	TCGA	39051.3	1141.41	0.949038	1141.41	1.2068	0.844504	1.05634	0.878364	0.717275	0.744204	0.831557	0.89676	0.760304	0.844979	-1.49803	1.09939	-1.24633	0.91609	0.741543	0.879785	0.955169	0.92365	0.748825	0.713078	0.749133	0.74544	1.08582	0.886048	-1.69819	-1.69819	-1.65459	-1.65459	1913.34	1.54202	-0.37268	-1.908	1.02988	1.03205	1.54202	0.968105	0.906103	0.836376	1.08071	0.825791	0.790791	0.854818
TCGA-BD-A3ER	1115	0	TCGA	62174.1	1479.47	-0.53108	1479.47	-0.83055	-0.52456	-0.50258	-0.54765	-0.43563	-0.45148	-0.52293	-0.56117	-0.46006	-0.5332	-3.12457	-0.57352	-2.55346	-0.57863	-0.4608	-0.55805	-0.60517	-0.58734	-0.48139	-0.46292	-0.48634	-0.47108	-0.68457	-0.56729	-3.52868	-3.52868	-3.47975	-3.47975	2961.44	-0.94143	-0.99351	-3.42061	-0.54832	-0.5516	-0.94143	-0.7415	-0.78095	-0.46496	-0.56753	-0.46166	-0.43725	-0.47543
TCGA-ZP-A9CY	782	0	TCGA	57483.5	1441.74	-0.3949	1441.74	-0.50088	-0.36047	-0.45947	-0.3719	-0.28357	-0.30215	-0.34923	-0.37745	-0.31384	-0.35361	-2.90685	-0.49263	-2.37041	-0.38217	-0.30789	-0.36649	-0.39755	-0.38405	-0.31046	-0.29508	-0.30992	-0.30929	-0.4521	-0.36775	-3.31283	-3.31283	-3.24128	-3.24128	2786.25	-0.65465	-2.13776	-4.378	-0.38156	-0.37611	-0.65465	-0.47334	-0.73022	-0.32127	-0.38451	-0.32093	-0.31363	-0.33364
TCGA-BC-A110	2116	1	TCGA	68936.3	1526.39	-0.78938	1526.39	-1.26871	-0.70418	-0.78327	-0.73568	-0.6403	-0.65771	-0.70185	-0.75408	-0.6603	-0.71552	-3.34193	-0.78901	-2.72593	-0.77715	-0.64082	-0.74868	-0.81288	-0.78813	-0.6442	-0.61676	-0.6483	-0.64345	-0.92185	-0.75991	-3.76548	-3.76548	-3.7249	-3.7249	3090.34	-1.26872	-0.98631	-3.59322	-0.73986	-0.73951	-1.26872	-1.0187	-0.99771	-0.63954	-0.73508	-0.61836	-0.58151	-0.63671
TCGA-UB-A7MA	848	0	TCGA	35101.4	1168.43	0.367264	1168.43	1.10909	0.730811	0.532327	0.781095	0.651889	0.705833	0.764082	0.814056	0.730397	0.787027	-1.54676	0.636457	-1.25823	0.861094	0.722614	0.8345	0.905966	0.882377	0.733527	0.709323	0.745257	0.728113	1.02054	0.857556	-1.86261	-1.86261	-1.72594	-1.72594	1888.89	1.33714	-1.5106	-2.80574	0.809712	0.839586	1.33714	0.672785	0.429569	0.791262	0.855192	0.855816	0.876015	0.897446
TCGA-KR-A7K2	829	0	TCGA	66487.2	1517.62	-0.69866	1517.62	-1.08554	-0.68301	-0.78837	-0.71521	-0.57461	-0.60413	-0.68557	-0.73425	-0.61908	-0.69976	-3.31955	-0.89607	-2.71645	-0.75899	-0.61695	-0.73291	-0.79339	-0.77077	-0.63623	-0.61263	-0.64277	-0.6266	-0.89434	-0.74545	-3.74117	-3.74117	-3.69476	-3.69476	3006.62	-1.23162	-4.46598	-5.48234	-0.78821	-0.80235	-1.23162	-1.32184	-1.41405	-0.60806	-0.89303	-0.63438	-0.62975	-0.65983
TCGA-DD-A1EC	602	0	TCGA	45215.7	1287.97	0.330138	1287.97	0.507069	0.270974	0.335582	0.280623	0.205841	0.20881	0.26497	0.285656	0.22665	0.268875	-2.17827	0.212548	-1.78848	0.29083	0.230979	0.279469	0.302838	0.293053	0.23838	0.227733	0.239053	0.234483	0.343224	0.281438	-2.46188	-2.46188	-2.42102	-2.42102	2374.42	0.492704	0.268106	-2.46042	0.149737	0.231465	0.492704	0.096169	-0.17059	0.199292	0.259248	0.227161	0.25557	0.2442
TCGA-DD-AADN	898	0	TCGA	73157.5	1428.9	-0.01005	1428.9	-0.99671	-0.29816	0.081894	-0.32873	-0.34718	-0.35197	-0.33473	-0.34917	-0.35719	-0.34827	-2.90696	0.197185	-2.40083	-0.37899	-0.34947	-0.37202	-0.39836	-0.39189	-0.34396	-0.33756	-0.35144	-0.34774	-0.43674	-0.38651	-3.21029	-3.21029	-3.22024	-3.22024	2902.38	-0.53989	-0.95616	-3.20757	-0.25947	-0.30945	-0.53989	-0.63307	-0.53339	-0.25897	-0.34622	-0.279	-0.30239	-0.2945
TCGA-2Y-A9HA	36	1	TCGA	43722.6	1242.25	0.574953	1242.25	0.743635	0.465134	0.604057	0.497515	0.391359	0.417262	0.488904	0.519966	0.435906	0.505414	-1.87356	0.708765	-1.52825	0.555793	0.448347	0.539984	0.588899	0.574876	0.475959	0.463735	0.489288	0.462363	0.665962	0.56191	-2.21582	-2.21582	-2.08982	-2.08982	2318.31	0.821886	3.81733	-2.60377	0.670343	0.67335	0.821886	1.04948	1.03397	0.414441	0.790154	0.410308	0.402779	0.425658
TCGA-K7-A5RG	519	0	TCGA	50931.2	1358.29	-0.03164	1358.29	0.15209	-0.01857	-0.09441	-0.01211	0.030613	0.017979	-0.0028	-0.00634	0.015089	0.001221	-2.4797	-0.06289	-2.02433	0.005083	0.014852	0.007538	0.009687	0.011601	0.013682	0.016583	0.0184	0.015001	0.010311	0.015474	-2.86132	-2.86132	-2.76464	-2.76464	2534.57	-0.04683	-3.64581	-4.11431	-0.07788	-0.05598	-0.04683	-0.31582	-0.54048	-0.0417	-0.07352	-0.06254	-0.07619	-0.06886
TCGA-CC-A3MC	363	0	TCGA	52018.7	1313.58	0.397158	1313.58	0.297969	0.143768	0.394055	0.142545	0.12798	0.131941	0.126347	0.138572	0.127945	0.123011	-2.36899	0.415205	-1.95045	0.126034	0.111012	0.118287	0.124018	0.117424	0.094871	0.084589	0.085876	0.103585	0.138957	0.107069	-2.63435	-2.63435	-2.63088	-2.63088	2607.93	0.273956	1.52391	-2.30208	0.241696	0.234049	0.273956	0.530402	0.48647	0.073318	0.324978	0.064215	0.048029	0.063857
TCGA-ES-A2HS	688	1	TCGA	75133.9	1560.71	-0.80376	1560.71	-1.63199	-0.85726	-0.85267	-0.88684	-0.75256	-0.77207	-0.83723	-0.90138	-0.77988	-0.84845	-3.47979	-0.81671	-2.8342	-0.91447	-0.75489	-0.87917	-0.95001	-0.91963	-0.75324	-0.71831	-0.75244	-0.75503	-1.07353	-0.88319	-3.97925	-3.97925	-3.88078	-3.88078	3224.54	-1.54987	-2.29864	-4.99287	-0.91753	-0.92938	-1.54987	-1.20566	-1.3045	-0.74739	-0.96815	-0.71586	-0.68483	-0.73918
TCGA-G3-A25T	1553	0	TCGA	52231.2	1368.7	0.215492	1368.7	0.110107	-0.02493	0.075969	-0.02628	-0.0004	-0.00447	-0.02239	-0.027	-0.0046	-0.02241	-2.52691	-0.17041	-2.05567	-0.02663	-0.00652	-0.02325	-0.029	-0.02585	-0.01052	-0.00612	-0.00811	-0.00893	-0.04118	-0.0215	-2.84972	-2.84972	-2.82	-2.82	2482.34	-0.04741	-2.58333	-4.13795	0.042502	0.082963	-0.04741	0.050117	-0.16443	0.045803	0.120631	0.065288	0.085665	0.070268
TCGA-2Y-A9GU	1939	0	TCGA	57440.2	1452.62	-0.5338	1452.62	-0.48718	-0.42259	-0.67495	-0.43019	-0.31356	-0.3318	-0.3977	-0.43288	-0.34605	-0.40092	-2.96443	-0.80088	-2.41012	-0.43376	-0.34043	-0.41432	-0.45165	-0.43509	-0.34489	-0.32631	-0.34431	-0.34264	-0.51824	-0.41512	-3.40398	-3.40398	-3.31073	-3.31073	2826.38	-0.76003	-4.43148	-5.13955	-0.65654	-0.63363	-0.76003	-1.26214	-1.51158	-0.3619	-0.75547	-0.35165	-0.35291	-0.36823
TCGA-CC-A8HT	140	1	TCGA	46676.1	1269.04	0.886117	1269.04	0.824304	0.358994	0.945603	0.372077	0.372095	0.365367	0.352587	0.378928	0.356854	0.35798	-2.07643	0.99863	-1.70252	0.386322	0.333276	0.372099	0.401818	0.389622	0.321836	0.307705	0.322327	0.328044	0.452509	0.375331	-2.3411	-2.3411	-2.30929	-2.30929	2296.65	0.651228	2.56323	-1.79698	0.545199	0.433685	0.651228	0.633571	0.653001	0.415781	0.38052	0.382095	0.364719	0.393596
TCGA-LG-A9QC	425	0	TCGA	51748.9	1344.02	-0.13227	1344.02	-0.07801	0.050704	0.016534	0.080674	0.067291	0.087085	0.110362	0.105972	0.106509	0.128283	-2.29818	0.216879	-1.854	0.153972	0.135449	0.158636	0.177151	0.180494	0.164092	0.17326	0.185474	0.150148	0.195593	0.190742	-2.78279	-2.78279	-2.57654	-2.57654	2521.68	0.05926	0.619423	-2.87906	-0.04158	-0.03358	0.05926	-0.25098	-0.41452	0.001066	-0.03249	0.037811	0.06195	0.043494
TCGA-DD-AAE9	722	0	TCGA	59347	1400.33	-0.43282	1400.33	-0.5344	-0.25722	-0.6026	-0.30397	-0.28762	-0.31721	-0.33738	-0.34074	-0.34533	-0.36409	-2.96306	-0.8267	-2.4794	-0.40822	-0.3747	-0.41049	-0.44397	-0.44534	-0.40485	-0.41416	-0.43565	-0.39038	-0.48125	-0.45589	-3.15295	-3.15295	-3.26178	-3.26178	2726.84	-0.41566	-2.20834	-5.04326	-0.19369	-0.26012	-0.41566	-0.28894	-0.6355	-0.19919	-0.33704	-0.2653	-0.3106	-0.28117
TCGA-K7-A5RF	631	0	TCGA	63412.1	1512.46	-0.78014	1512.46	-1.01339	-0.65307	-0.89382	-0.67774	-0.56433	-0.5877	-0.64173	-0.69078	-0.59789	-0.65162	-3.25575	-0.99797	-2.65541	-0.70443	-0.58054	-0.6775	-0.73341	-0.71017	-0.58083	-0.55452	-0.58161	-0.58112	-0.82983	-0.68266	-3.70487	-3.70487	-3.62971	-3.62971	3011.37	-1.18523	-3.33917	-5.16702	-0.71331	-0.71839	-1.18523	-0.87294	-1.11807	-0.60078	-0.75022	-0.60565	-0.59153	-0.62855
TCGA-XR-A8TC	1339	0	TCGA	45712.7	1267.59	0.149221	1267.59	0.563731	0.326547	0.171022	0.315111	0.227767	0.222044	0.268959	0.299993	0.219765	0.257947	-2.23881	0.195649	-1.86347	0.262677	0.197729	0.243248	0.255934	0.239689	0.183879	0.160541	0.16323	0.190403	0.290927	0.214047	-2.37266	-2.37266	-2.47246	-2.47246	2311.51	0.62882	0.651874	-3.51729	0.351707	0.308388	0.62882	0.291736	0.220565	0.277216	0.293955	0.247347	0.239266	0.258067
TCGA-G3-AAV0	476	0	TCGA	72002.8	1537.64	-0.81386	1537.64	-1.44614	-0.78387	-0.91311	-0.80823	-0.67821	-0.69087	-0.76076	-0.82056	-0.69681	-0.7712	-3.39838	-0.94285	-2.76641	-0.8337	-0.67771	-0.8012	-0.86885	-0.841	-0.6837	-0.65284	-0.68606	-0.68141	-0.98608	-0.80846	-3.88565	-3.88565	-3.79151	-3.79151	3155.3	-1.40376	-3.41425	-5.43593	-0.92816	-0.9593	-1.40376	-1.47735	-1.43124	-0.69602	-1.03699	-0.65495	-0.61113	-0.67247
TCGA-DD-AAEK	1067	0	TCGA	48123.5	1333.91	-0.27624	1333.91	0.110165	0.054104	-0.29211	0.061945	0.037645	0.042304	0.064077	0.066952	0.050821	0.066839	-2.41313	-0.30977	-1.9757	0.072932	0.057471	0.071063	0.076433	0.074559	0.063399	0.061132	0.06343	0.060688	0.085294	0.072325	-2.76633	-2.76633	-2.68696	-2.68696	2504.07	0.102066	-3.18275	-4.91369	-0.02314	-0.02138	0.102066	-0.31954	-0.41321	0.014439	-0.04965	-0.00159	-0.00399	-0.00153
TCGA-DD-A4NO	2245	0	TCGA	52945.9	1360.32	-0.27713	1360.32	-0.09706	-0.03899	-0.2933	-0.03852	-0.05667	-0.05418	-0.03483	-0.03795	-0.05266	-0.03476	-2.53211	-0.34687	-2.07371	-0.03709	-0.04231	-0.03553	-0.03818	-0.03695	-0.03092	-0.02914	-0.03057	-0.03679	-0.04269	-0.03548	-2.88517	-2.88517	-2.81845	-2.81845	2647.53	-0.07128	-1.9872	-4.15469	-0.16481	-0.13979	-0.07128	-0.29744	-0.55901	-0.07681	-0.17076	-0.0761	-0.08028	-0.07992
TCGA-ZS-A9CE	1241	0	TCGA	62062.8	1460.67	-0.34579	1460.67	-0.69225	-0.4334	-0.32719	-0.44049	-0.31555	-0.33946	-0.40576	-0.44072	-0.35421	-0.40616	-2.94856	-0.29318	-2.39996	-0.43266	-0.34498	-0.41264	-0.44333	-0.42629	-0.34484	-0.32412	-0.33772	-0.34438	-0.50091	-0.40362	-3.41958	-3.41958	-3.29129	-3.29129	2869.47	-0.80594	-0.63044	-4.02536	-0.58912	-0.57136	-0.80594	-1.00694	-1.26614	-0.40396	-0.66158	-0.42749	-0.44287	-0.45022
TCGA-HP-A5N0	752	1	TCGA	56214.7	1378.48	-0.33376	1378.48	-0.28485	-0.12042	-0.4251	-0.1338	-0.11146	-0.12177	-0.13941	-0.14289	-0.13596	-0.14573	-2.66268	-0.46979	-2.19762	-0.1572	-0.14481	-0.15627	-0.16485	-0.16397	-0.15102	-0.15153	-0.15674	-0.14793	-0.17504	-0.16446	-2.986	-2.986	-2.9514	-2.9514	2663.3	-0.21247	-0.84412	-5.14564	-0.10662	-0.09318	-0.21247	-0.23447	-0.57192	-0.08822	-0.11117	-0.10935	-0.14412	-0.11991
TCGA-ED-A8O6	56	1	TCGA	45682.1	1254.41	0.429646	1254.41	0.513002	0.374434	0.509062	0.387136	0.297387	0.314407	0.361397	0.394153	0.323401	0.366672	-2.0491	0.580254	-1.70161	0.401409	0.313902	0.382603	0.421316	0.404881	0.314135	0.294781	0.312899	0.314716	0.490387	0.385124	-2.33245	-2.33245	-2.26545	-2.26545	2239.59	0.678935	1.74135	-2.52443	0.364135	0.28746	0.678935	0.198434	-0.04917	0.31682	0.199788	0.270562	0.250775	0.281135
TCGA-CC-A3M9	300	1	TCGA	33467.7	1123.56	1.23991	1123.56	1.71653	0.968215	1.45697	1.02937	0.904839	0.931934	1.00585	1.069	0.946082	1.03454	-1.26071	1.536	-1.00976	1.12694	0.940835	1.09449	1.18326	1.15485	0.970383	0.943368	0.98915	0.95513	1.3237	1.12597	-1.53532	-1.53532	-1.41717	-1.41717	1748.84	1.75028	0.518757	-0.64046	1.1665	1.22712	1.75028	0.826828	1.01528	1.03907	1.32683	1.11119	1.12027	1.15741
TCGA-DD-AACS	1804	0	TCGA	39653.3	1222.73	0.481708	1222.73	1.12788	0.54896	0.515179	0.56996	0.488228	0.495238	0.542242	0.579871	0.496589	0.549429	-1.86644	0.513393	-1.52834	0.587701	0.486826	0.567215	0.607324	0.58972	0.494411	0.474435	0.493769	0.491127	0.676866	0.56836	-2.09178	-2.09178	-2.07974	-2.07974	2229.57	0.99107	-2.32419	-2.81618	0.482333	0.445253	0.99107	0.276054	0.239749	0.42809	0.433506	0.423531	0.392957	0.432506
TCGA-KR-A7K8	906	0	TCGA	60005.1	1383.9	0.163421	1383.9	-0.35849	-0.13132	0.053942	-0.13931	-0.114	-0.11037	-0.13727	-0.14345	-0.11105	-0.13996	-2.64837	-0.04172	-2.17515	-0.14764	-0.1195	-0.14453	-0.15164	-0.14893	-0.13256	-0.13007	-0.13367	-0.12626	-0.16315	-0.14585	-2.99793	-2.99793	-2.94084	-2.94084	2743.93	-0.22947	1.17412	-4.18683	0.044187	0.017033	-0.22947	0.216744	0.097506	-0.04084	0.062326	-0.00878	-0.00252	-0.00614
TCGA-DD-A1EJ	1005	1	TCGA	39007.6	1203.6	0.901642	1203.6	1.01872	0.608874	0.862897	0.628336	0.537192	0.549838	0.590579	0.636724	0.550955	0.596742	-1.80857	0.940105	-1.49204	0.640715	0.528073	0.614906	0.662401	0.640222	0.524867	0.498682	0.520917	0.526557	0.746653	0.612481	-2.00553	-2.00553	-2.00586	-2.00586	2021.07	1.11855	2.14419	-1.66768	0.677781	0.646292	1.11855	0.227749	0.266191	0.618228	0.620969	0.611271	0.587811	0.631908
TCGA-DD-AAED	763	0	TCGA	56367.8	1450.57	-0.2711	1450.57	-0.4968	-0.43557	-0.38491	-0.46921	-0.33817	-0.38012	-0.46783	-0.49251	-0.4173	-0.48499	-3.07794	-0.43831	-2.54354	-0.53027	-0.44085	-0.51879	-0.56015	-0.55002	-0.4707	-0.46391	-0.48651	-0.45535	-0.62148	-0.54217	-3.4069	-3.4069	-3.41011	-3.41011	2848.35	-0.77041	-1.39007	-3.94955	-0.59446	-0.64996	-0.77041	-1.35965	-1.55933	-0.40948	-0.79187	-0.44609	-0.48654	-0.4716
TCGA-DD-A1EE	349	1	TCGA	40055.7	1198.16	0.416447	1198.16	0.975606	0.630422	0.490247	0.657624	0.516121	0.541819	0.625642	0.673543	0.562619	0.637589	-1.73406	0.451883	-1.43263	0.693546	0.55887	0.667317	0.726081	0.703273	0.570579	0.545713	0.574484	0.565166	0.826269	0.677179	-1.98682	-1.98682	-1.92235	-1.92235	2185.03	1.13675	1.56127	-2.56211	0.621127	0.68021	1.13675	0.630396	0.526228	0.523621	0.739017	0.527785	0.523907	0.55095
TCGA-WX-AA44	615	0	TCGA	48104.9	1299.87	0.223207	1299.87	0.453633	0.214573	0.201201	0.213571	0.204333	0.205821	0.190294	0.210969	0.191179	0.189087	-2.27234	0.212598	-1.88075	0.203834	0.165648	0.191752	0.210846	0.200552	0.150536	0.137063	0.145524	0.15889	0.248	0.187101	-2.53551	-2.53551	-2.5161	-2.5161	2358.64	0.387718	-1.19096	-4.01504	0.227239	0.209049	0.387718	-0.10629	-0.34858	0.218852	0.147072	0.167265	0.113012	0.163254
TCGA-DD-A1EG	1372	1	TCGA	53352.2	1320.65	0.264131	1320.65	0.183324	0.139542	0.337676	0.148717	0.137207	0.146177	0.145297	0.155161	0.148881	0.15012	-2.3096	0.372511	-1.88824	0.165545	0.142856	0.16053	0.175296	0.170906	0.141385	0.137214	0.144937	0.14196	0.198251	0.166702	-2.63853	-2.63853	-2.57112	-2.57112	2514.25	0.255522	1.15153	-2.73918	0.378856	0.339306	0.255522	0.517632	0.614227	0.214351	0.40311	0.23099	0.235756	0.241749
TCGA-2Y-A9H8	633	1	TCGA	51505.1	1309.75	-0.07283	1309.75	-0.09923	0.210336	-0.09874	0.224215	0.127235	0.158683	0.221185	0.235004	0.17855	0.230044	-2.19889	-0.06644	-1.79951	0.255787	0.198165	0.249398	0.275132	0.269488	0.220057	0.216645	0.230902	0.209917	0.314967	0.266005	-2.55339	-2.55339	-2.44986	-2.44986	2533.47	0.340481	-0.41052	-3.77683	-0.30374	-0.19979	0.340481	-1.00997	-1.36473	-0.02267	-0.28392	0.000678	-0.00386	-0.00061
TCGA-RC-A7SB	588	0	TCGA	62756.9	1457.16	-0.42814	1457.16	-0.91378	-0.42257	-0.5789	-0.44216	-0.3852	-0.39465	-0.42286	-0.45325	-0.40125	-0.43084	-2.99685	-0.64037	-2.45321	-0.46612	-0.38978	-0.44959	-0.48551	-0.47118	-0.39013	-0.37423	-0.39178	-0.38992	-0.54596	-0.45448	-3.39493	-3.39493	-3.33604	-3.33604	2879.47	-0.77446	-3.36708	-4.30227	-0.65902	-0.61435	-0.77446	-0.72991	-1.37348	-0.46802	-0.66812	-0.46526	-0.46972	-0.48593
TCGA-ZP-A9CZ	706	0	TCGA	45776.4	1278.13	0.35794	1278.13	0.641166	0.346693	0.383043	0.358813	0.298658	0.310489	0.341731	0.364961	0.315129	0.346931	-2.09519	0.418484	-1.70986	0.37204	0.310669	0.360064	0.385797	0.375685	0.316994	0.30669	0.319878	0.313647	0.428518	0.36425	-2.3531	-2.3531	-2.33575	-2.33575	2261.18	0.621345	-1.82412	-2.57858	0.325971	0.343862	0.621345	0.049463	-0.03364	0.33909	0.335641	0.347465	0.344705	0.359259
TCGA-DD-A39Z	601	1	TCGA	66735.7	1407.75	-0.1424	1407.75	-0.74766	-0.22481	-0.10205	-0.24066	-0.23006	-0.23103	-0.2372	-0.25109	-0.23286	-0.24463	-2.78691	-0.0074	-2.28671	-0.26663	-0.2299	-0.25955	-0.28069	-0.2744	-0.23175	-0.22541	-0.23637	-0.23158	-0.31411	-0.26835	-3.12066	-3.12066	-3.09716	-3.09716	2917.41	-0.39646	-1.34238	-2.99352	-0.00952	-0.03298	-0.39646	0.501757	0.430962	-0.16164	0.05826	-0.14409	-0.14202	-0.14914
TCGA-BD-A2L6	1363	0	TCGA	63938.6	1486.31	-0.48019	1486.31	-0.81373	-0.53582	-0.61548	-0.56007	-0.42524	-0.4524	-0.53463	-0.57361	-0.4735	-0.54433	-3.13076	-0.63987	-2.55874	-0.58886	-0.47492	-0.56748	-0.61347	-0.59489	-0.48954	-0.46932	-0.49162	-0.4821	-0.69179	-0.5731	-3.54276	-3.54276	-3.48679	-3.48679	2886.22	-0.97609	-2.98312	-4.45211	-0.65102	-0.6534	-0.97609	-1.18757	-1.39162	-0.48011	-0.73094	-0.49234	-0.4979	-0.51502
TCGA-2Y-A9H7	1168	0	TCGA	51642.8	1330.07	0.067477	1330.07	0.108163	0.091325	0.105657	0.095454	0.088795	0.095638	0.09078	0.09756	0.097387	0.092143	-2.38791	0.102101	-1.95513	0.099211	0.089631	0.095396	0.102497	0.099195	0.082657	0.078472	0.081754	0.086104	0.114675	0.095008	-2.70319	-2.70319	-2.65703	-2.65703	2493.2	0.174756	-2.05727	-2.86684	0.113342	0.119558	0.174756	-0.11637	-0.12092	0.127431	0.11773	0.142561	0.153168	0.15123
TCGA-DD-AAD0	137	0	TCGA	45566.5	1277.71	0.322153	1277.71	0.423278	0.310375	0.330266	0.329859	0.271638	0.286925	0.321536	0.342329	0.291842	0.330402	-2.0995	0.374062	-1.71446	0.359953	0.293174	0.349027	0.377719	0.368114	0.30728	0.298004	0.312547	0.299951	0.423807	0.357988	-2.41516	-2.41516	-2.3396	-2.3396	2305.91	0.563316	1.57659	-2.78195	0.299792	0.322828	0.563316	-0.06316	-0.12927	0.32389	0.320666	0.348513	0.343991	0.36171
TCGA-G3-A25X	1779	0	TCGA	54341.4	1227.59	0.617275	1227.59	0.42138	0.517604	0.675568	0.521461	0.349679	0.390025	0.475063	0.518339	0.413852	0.473516	-1.96407	0.670882	-1.63059	0.503507	0.400666	0.478637	0.514985	0.493938	0.395091	0.369061	0.385018	0.397466	0.584712	0.465666	-2.11614	-2.11614	-2.17084	-2.17084	2431.2	0.958437	-1.32051	-2.0558	0.690315	0.705147	0.958437	1.21881	1.20367	0.424294	0.886679	0.484899	0.492437	0.508643
TCGA-DD-A4NB	989	0	TCGA	55909.9	1422.87	-0.25865	1422.87	-0.28464	-0.31505	-0.2725	-0.32722	-0.24608	-0.26404	-0.31205	-0.33471	-0.27135	-0.31846	-2.87242	-0.38205	-2.35242	-0.34622	-0.27477	-0.33456	-0.36322	-0.35328	-0.2904	-0.28118	-0.29606	-0.28226	-0.41029	-0.34286	-3.25589	-3.25589	-3.19671	-3.19671	2795.65	-0.55782	-1.86815	-3.62489	-0.20919	-0.26432	-0.55782	0.071267	-0.17198	-0.29112	-0.24176	-0.30663	-0.30223	-0.31766
TCGA-BC-A10R	308	1	TCGA	59365.9	1423.39	-0.32657	1423.39	-0.47981	-0.30284	-0.39798	-0.29473	-0.24531	-0.23768	-0.25592	-0.286	-0.22435	-0.25131	-2.77967	-0.31178	-2.24647	-0.26831	-0.20056	-0.25091	-0.27521	-0.26067	-0.19214	-0.17393	-0.18465	-0.19658	-0.32427	-0.24124	-3.25051	-3.25051	-3.11314	-3.11314	2912.4	-0.54474	-0.79779	-2.86954	-0.37329	-0.37259	-0.54474	-0.74615	-0.39081	-0.29827	-0.34134	-0.2354	-0.18216	-0.23469
TCGA-G3-AAV2	372	0	TCGA	54975.9	1377.76	-0.40399	1377.76	-0.36615	-0.10497	-0.38539	-0.10463	-0.12744	-0.10942	-0.09441	-0.10322	-0.09974	-0.09372	-2.59781	-0.46167	-2.12175	-0.09931	-0.08655	-0.09432	-0.10153	-0.09734	-0.07783	-0.07224	-0.07548	-0.08258	-0.11563	-0.09177	-2.9718	-2.9718	-2.89435	-2.89435	2639.19	-0.18892	-2.6093	-4.12337	-0.25349	-0.24207	-0.18892	-0.72184	-0.84976	-0.10766	-0.29028	-0.07493	-0.05954	-0.07447
TCGA-DD-AAD3	1295	0	TCGA	52870.7	1375.83	-0.3756	1375.83	-0.17141	-0.08661	-0.46472	-0.09416	-0.07911	-0.09026	-0.09425	-0.09898	-0.09857	-0.0974	-2.60732	-0.53979	-2.13915	-0.10549	-0.09741	-0.10305	-0.11025	-0.10804	-0.09395	-0.09144	-0.09509	-0.09596	-0.12128	-0.10579	-2.93971	-2.93971	-2.89865	-2.89865	2656.07	-0.15888	-2.76693	-4.92334	-0.16739	-0.16467	-0.15888	-0.44119	-0.68188	-0.09186	-0.1949	-0.07927	-0.09085	-0.08507
TCGA-CC-5261	97	1	TCGA	26705	1131.7	0.629107	1131.7	1.85045	0.914596	0.606222	0.946512	0.839816	0.858763	0.893621	0.962165	0.857983	0.905532	-1.44214	0.512519	-1.19562	0.975833	0.817786	0.938047	1.01315	0.980632	0.804409	0.766391	0.802453	0.812163	1.14402	0.941393	-1.59614	-1.59614	-1.59645	-1.59645	1701.44	1.66232	-1.4934	-3.33655	0.897649	0.988156	1.66232	0.375601	0.169863	0.896178	0.966567	0.857313	0.812903	0.88327
TCGA-DD-AAVW	2317	0	TCGA	50080.7	1368.9	-0.14482	1368.9	0.03428	-0.07827	-0.16896	-0.09078	-0.04172	-0.06147	-0.09854	-0.10036	-0.077	-0.10541	-2.62518	-0.21361	-2.16477	-0.11733	-0.09427	-0.11736	-0.12626	-0.12615	-0.1139	-0.11647	-0.12205	-0.10333	-0.13621	-0.12809	-2.93067	-2.93067	-2.91235	-2.91235	2582.82	-0.13777	0.064993	-3.18319	-0.19356	-0.22266	-0.13777	-0.43839	-0.81139	-0.1267	-0.29353	-0.15601	-0.17792	-0.16613
TCGA-G3-A5SI	768	1	TCGA	54153.4	1339.24	0.369558	1339.24	0.305846	0.082269	0.276037	0.074394	0.07552	0.067852	0.060397	0.065594	0.055837	0.054225	-2.46423	0.293042	-2.01631	0.046514	0.043976	0.043349	0.037508	0.035233	0.037378	0.033172	0.029401	0.040338	0.031761	0.029955	-2.70246	-2.70246	-2.74413	-2.74413	2462.59	0.159165	-0.07918	-3.0886	0.124641	0.127924	0.159165	0.259415	-0.07884	0.090358	0.153913	0.087847	0.068735	0.084612
TCGA-DD-AAVU	2202	0	TCGA	62440.6	1362.2	0.009392	1362.2	-0.51452	-0.03669	0.018328	-0.02807	-0.08359	-0.05187	-0.01532	-0.01988	-0.0341	-0.00955	-2.48514	0.100216	-2.02591	-0.00329	-0.01241	#######	0.003434	0.005944	0.006963	0.012328	0.015126	-0.00334	0.004582	0.011138	-2.88307	-2.88307	-2.77074	-2.77074	2795.69	-0.07155	-1.01432	-3.04784	-0.12344	-0.11341	-0.07155	-0.54868	-0.29707	-0.06055	-0.09096	0.014318	0.045109	0.022348
TCGA-DD-AACQ	432	1	TCGA	56344.7	1415.65	-0.40037	1415.65	-0.43471	-0.23622	-0.34204	-0.23544	-0.17393	-0.17391	-0.21053	-0.23094	-0.177	-0.20705	-2.71254	-0.33852	-2.20671	-0.21619	-0.16772	-0.2038	-0.21667	-0.20617	-0.1641	-0.14997	-0.1545	-0.16561	-0.24481	-0.19067	-3.1506	-3.1506	-3.02791	-3.02791	2781.46	-0.44941	-5.0909	-4.80032	-0.08093	-0.07075	-0.44941	0.028574	-0.00415	-0.19533	0.009059	-0.20158	-0.20364	-0.21179
TCGA-G3-A3CG	673	0	TCGA	56601.3	1404.68	-0.30244	1404.68	-0.34535	-0.22377	-0.28561	-0.23939	-0.19347	-0.21316	-0.23627	-0.25014	-0.22572	-0.24428	-2.78974	-0.26806	-2.2909	-0.26752	-0.22753	-0.26074	-0.28287	-0.27689	-0.23336	-0.22816	-0.23999	-0.23082	-0.31699	-0.27172	-3.12336	-3.12336	-3.09991	-3.09991	2765.36	-0.39279	0.204745	-3.09279	-0.25289	-0.20362	-0.39279	-0.29417	-0.50094	-0.22427	-0.16086	-0.20882	-0.19712	-0.21383
TCGA-DD-AAW2	1855	0	TCGA	51726.5	1315.7	-0.21371	1315.7	0.023863	0.159314	-0.25969	0.153324	0.058225	0.069934	0.130142	0.147773	0.084437	0.127214	-2.34336	-0.3366	-1.94054	0.13737	0.087117	0.127028	0.141983	0.133293	0.091124	0.080689	0.087253	0.088997	0.172366	0.121775	-2.60506	-2.60506	-2.5935	-2.5935	2535.79	0.284865	-0.98852	-4.35386	0.060598	0.044724	0.284865	-0.24635	-0.28296	0.05942	0.026039	0.061381	0.06682	0.067727
TCGA-G3-AAV5	354	0	TCGA	55606.7	1314.49	0.381327	1314.49	-0.03992	0.164723	0.566962	0.180035	0.109503	0.136004	0.181635	0.191134	0.155249	0.189634	-2.25691	0.717794	-1.84169	0.209648	0.169713	0.205161	0.223664	0.21956	0.184935	0.182265	0.192277	0.177537	0.251365	0.216758	-2.6153	-2.6153	-2.51678	-2.51678	2590.85	0.284829	1.80791	-2.2299	0.123417	0.118338	0.284829	0.098941	0.115153	0.077401	0.150869	0.098868	0.109319	0.105213
TCGA-G3-A7M8	430	0	TCGA	65849.7	1516.38	-0.70333	1516.38	-1.1401	-0.66418	-0.74723	-0.68695	-0.55213	-0.5783	-0.64725	-0.69841	-0.59061	-0.65608	-3.26152	-0.81578	-2.65401	-0.70909	-0.57609	-0.68074	-0.73801	-0.71354	-0.57898	-0.55099	-0.57845	-0.57815	-0.83822	-0.68421	-3.71811	-3.71811	-3.63951	-3.63951	3050.63	-1.2019	-3.87832	-4.4565	-0.64207	-0.65695	-1.2019	-0.72616	-0.85993	-0.56232	-0.66488	-0.54787	-0.52817	-0.56779
TCGA-G3-A7M9	56	1	TCGA	25051.2	998.432	1.52382	998.432	2.2779	1.50608	1.72248	1.57852	1.28535	1.35351	1.51618	1.62287	1.39828	1.54992	-0.65231	1.93886	-0.53266	1.6846	1.38873	1.62826	1.76492	1.71611	1.41801	1.36781	1.43694	1.4039	1.99035	1.66313	-0.80783	-0.80783	-0.72772	-0.72772	1404.63	2.7031	3.40706	0.036246	1.44369	1.49278	2.7031	0.731639	0.968563	1.38223	1.49497	1.42323	1.42835	1.48329
TCGA-EP-A3JL	303	0	TCGA	66942.1	1467.17	-0.22322	1467.17	-0.94084	-0.46553	-0.20038	-0.47111	-0.39886	-0.40194	-0.43137	-0.47038	-0.39433	-0.43152	-2.98195	-0.09746	-2.42247	-0.46135	-0.36914	-0.43909	-0.47412	-0.45523	-0.36349	-0.34051	-0.35627	-0.36588	-0.53968	-0.4304	-3.46648	-3.46648	-3.33221	-3.33221	3049.62	-0.86226	-0.51196	-3.04157	-0.55879	-0.58941	-0.86226	-0.66372	-0.61287	-0.53252	-0.57654	-0.519	-0.49331	-0.53598
TCGA-MI-A75I	630	0	TCGA	50601.2	1295.19	0.152262	1295.19	0.236622	0.216473	0.075378	0.204042	0.170771	0.169291	0.166062	0.191756	0.15542	0.157954	-2.32157	-0.05091	-1.93856	0.165847	0.122712	0.149807	0.165721	0.152205	0.098471	0.079055	0.084436	0.111286	0.20355	0.132302	-2.52648	-2.52648	-2.55919	-2.55919	2431.71	0.405132	-1.94033	-3.32139	0.166382	0.199566	0.405132	0.156356	-0.40296	0.168426	0.178224	0.1366	0.082883	0.133478
TCGA-FV-A4ZP	2486	1	TCGA	74032	1429.75	-0.09456	1429.75	-1.0951	-0.32285	-0.08781	-0.33222	-0.37331	-0.34478	-0.31286	-0.33517	-0.31862	-0.31497	-2.8414	-0.08706	-2.32846	-0.33373	-0.29113	-0.32145	-0.34136	-0.33095	-0.28061	-0.26774	-0.27697	-0.28595	-0.37688	-0.31738	-3.26809	-3.26809	-3.16077	-3.16077	3050	-0.597	-0.49207	-3.72014	-0.24946	-0.28679	-0.597	-0.02636	0.067939	-0.37522	-0.21246	-0.36417	-0.34899	-0.37431
TCGA-DD-AAVP	2752	0	TCGA	58729.5	1391.18	-0.28684	1391.18	-0.4191	-0.15488	-0.31723	-0.16287	-0.17705	-0.16818	-0.15609	-0.16864	-0.1625	-0.16068	-2.69514	-0.36046	-2.20201	-0.17843	-0.15098	-0.17176	-0.19016	-0.18431	-0.14614	-0.1399	-0.14931	-0.14908	-0.22043	-0.17846	-3.03309	-3.03309	-3.00293	-3.00293	2723.67	-0.27343	-2.61605	-4.17426	-0.31101	-0.25871	-0.27343	-0.55389	-0.68011	-0.17226	-0.27905	-0.15799	-0.14062	-0.16135
TCGA-DD-AAEH	784	0	TCGA	62881.3	1457.38	-0.55736	1457.38	-0.84214	-0.44406	-0.62661	-0.47303	-0.4142	-0.43302	-0.46427	-0.49197	-0.44683	-0.47807	-3.06409	-0.679	-2.52036	-0.52038	-0.44538	-0.50641	-0.54703	-0.53475	-0.45213	-0.44028	-0.46151	-0.44955	-0.61092	-0.52289	-3.41483	-3.41483	-3.40121	-3.40121	2881.1	-0.78793	-1.9514	-4.50003	-0.40067	-0.41758	-0.78793	-0.5845	-0.74947	-0.35795	-0.44016	-0.36928	-0.37584	-0.3848
TCGA-DD-A114	1149	1	TCGA	30672.9	1106.51	1.06505	1106.51	1.94636	1.02652	1.12782	1.0617	0.920832	0.934317	1.00235	1.07862	0.935832	1.01531	-1.31914	1.11526	-1.09342	1.09275	0.902184	1.05084	1.13338	1.09739	0.902356	0.861211	0.900905	0.90263	1.27701	1.05384	-1.44181	-1.44181	-1.46032	-1.46032	1681.86	1.86815	1.04811	-2.78349	1.06747	1.09408	1.86815	0.429035	0.564956	1.03219	1.04252	0.993184	0.9524	1.02511
TCGA-BC-4073	849	0	TCGA	37682.2	1213.39	0.638557	1213.39	1.22156	0.615344	0.602371	0.637569	0.54985	0.560052	0.605469	0.649626	0.567735	0.615413	-1.77354	0.610492	-1.45388	0.664505	0.553684	0.641133	0.692548	0.672571	0.556271	0.53482	0.560693	0.555452	0.779281	0.649987	-1.99392	-1.99392	-1.97344	-1.97344	2086.57	1.10023	-0.30696	-1.481	0.621741	0.671384	1.10023	0.66327	0.430973	0.556186	0.696942	0.546168	0.536466	0.565538
TCGA-KR-A7K7	951	0	TCGA	59530.6	1384.11	0.009815	1384.11	-0.32608	-0.12476	-0.03484	-0.1351	-0.1317	-0.13451	-0.13512	-0.14149	-0.13631	-0.13929	-2.65255	-0.07681	-2.181	-0.14979	-0.13432	-0.14662	-0.15553	-0.15272	-0.13503	-0.13226	-0.13685	-0.13453	-0.16867	-0.14978	-2.9931	-2.9931	-2.94626	-2.94626	2667.63	-0.23301	-1.43236	-3.4448	-0.24355	-0.25738	-0.23301	-0.53238	-0.78536	-0.13397	-0.35397	-0.16963	-0.18806	-0.18011
TCGA-O8-A75V	538	0	TCGA	60954.4	1415.44	-0.26753	1415.44	-0.6058	-0.26192	-0.25199	-0.27074	-0.23498	-0.23664	-0.25601	-0.27479	-0.23749	-0.25915	-2.79017	-0.23356	-2.28317	-0.27786	-0.23052	-0.26764	-0.2875	-0.27875	-0.23153	-0.2216	-0.2312	-0.23113	-0.32201	-0.26815	-3.18136	-3.18136	-3.1057	-3.1057	2801.64	-0.47489	-1.80729	-3.99231	-0.2666	-0.24697	-0.47489	-0.29809	-0.46495	-0.2344	-0.24169	-0.23476	-0.22854	-0.24268
TCGA-BC-A69I	387	0	TCGA	65510.8	1461.83	-0.841	1461.83	-1.14921	-0.46941	-0.87294	-0.4983	-0.51824	-0.51439	-0.48745	-0.51719	-0.50834	-0.50149	-3.09344	-0.98018	-2.54267	-0.54595	-0.48524	-0.53097	-0.57426	-0.56114	-0.47363	-0.45993	-0.48261	-0.48123	-0.64284	-0.54852	-3.44864	-3.44864	-3.43445	-3.43445	2932.79	-0.82586	-3.84549	-5.1531	-0.47571	-0.48052	-0.82586	-0.63976	-0.75979	-0.40777	-0.47611	-0.37599	-0.34689	-0.38298
TCGA-DD-A73C	701	0	TCGA	48523.6	1337.62	-0.18793	1337.62	0.209843	0.084799	-0.14267	0.10157	0.094493	0.098041	0.113988	0.114777	0.109308	0.123481	-2.33257	-0.1275	-1.89161	0.138872	0.123342	0.139828	0.151424	0.152005	0.138082	0.141623	0.149041	0.130827	0.16426	0.155827	-2.72192	-2.72192	-2.60848	-2.60848	2538.55	0.136214	-2.80001	-3.73791	0.026449	0.120611	0.136214	-0.03154	-0.18784	0.048134	0.189826	0.078951	0.094909	0.084118
TCGA-ES-A2HT	438	1	TCGA	79806	1593.77	-0.72723	1593.77	-1.8599	-0.97928	-0.75765	-1.02132	-0.8676	-0.8962	-0.97243	-1.04497	-0.90717	-0.98989	-3.65795	-0.78403	-2.98309	-1.07253	-0.88317	-1.03286	-1.11891	-1.08452	-0.88893	-0.85065	-0.89261	-0.88662	-1.26554	-1.0445	-4.13819	-4.13819	-4.07822	-4.07822	3471.5	-1.77793	-1.08501	-4.09224	-0.86293	-0.87714	-1.77793	-0.38818	-0.48362	-0.94463	-0.76574	-0.93467	-0.9121	-0.96983
TCGA-DD-A3A1	233	1	TCGA	66227.5	1453.21	-0.17583	1453.21	-0.78212	-0.39346	-0.07644	-0.42068	-0.35645	-0.36845	-0.41188	-0.43849	-0.37984	-0.42426	-3.00322	0.042136	-2.4634	-0.46388	-0.38106	-0.44974	-0.48802	-0.47546	-0.39538	-0.38289	-0.40216	-0.38814	-0.54946	-0.46231	-3.34493	-3.34493	-3.33946	-3.33946	3027.12	-0.71621	1.44617	-2.2587	-0.24301	-0.31679	-0.71621	0.082845	0.163886	-0.40842	-0.25495	-0.43133	-0.42958	-0.44934
TCGA-BC-A10T	837	1	TCGA	55346.3	1325.57	0.083371	1325.57	0.072872	0.1184	0.081676	0.107681	0.052886	0.058534	0.08438	0.097008	0.05533	0.07714	-2.42698	0.177458	-2.00283	0.074846	0.046881	0.066909	0.069091	0.062641	0.043472	0.03411	0.033659	0.044839	0.079729	0.05192	-2.65556	-2.65556	-2.69113	-2.69113	2576.83	0.225525	-1.62084	-2.92949	0.160762	0.168253	0.225525	0.168997	0.121791	0.085696	0.208187	0.07448	0.057142	0.074065
TCGA-DD-AAVQ	2728	0	TCGA	53101.8	1369.47	-0.0074	1369.47	-0.05679	-0.05439	-0.0239	-0.0545	-0.01522	-0.02132	-0.04823	-0.05438	-0.02685	-0.04829	-2.55587	0.011203	-2.08228	-0.05379	-0.0311	-0.05004	-0.05729	-0.05399	-0.03582	-0.03187	-0.0351	-0.03386	-0.07136	-0.04995	-2.89549	-2.89549	-2.85039	-2.85039	2549.9	-0.09115	-3.03417	-3.54677	-0.02254	-0.0288	-0.09115	-0.46078	-0.37046	0.032459	-0.04632	0.055331	0.067621	0.059025
TCGA-G3-A6UC	671	0	TCGA	50765.2	1349.83	-0.45962	1349.83	-0.01158	0.000589	-0.42171	-0.00118	-0.01431	-0.02478	-0.00526	-0.00202	-0.02776	-0.00574	-2.49177	-0.48029	-2.04976	-0.00302	-0.02396	-0.00521	-0.0013	-0.00325	-0.01376	-0.01561	-0.01403	-0.01949	0.006538	-0.00578	-2.82606	-2.82606	-2.76587	-2.76587	2512.76	0.007003	-4.26094	-5.93639	0.059469	0.034263	0.007003	-0.19135	-0.31411	0.058939	#######	0.049088	0.043147	0.051569
TCGA-DD-A4NG	802	1	TCGA	56773.9	1407.06	-0.37874	1407.06	-0.45383	-0.25907	-0.43204	-0.27773	-0.23402	-0.24993	-0.27684	-0.2907	-0.25902	-0.28678	-2.83776	-0.40804	-2.33954	-0.31261	-0.26621	-0.30655	-0.33016	-0.32489	-0.28061	-0.27751	-0.29082	-0.27355	-0.36463	-0.32146	-3.1739	-3.1739	-3.14704	-3.14704	2798.55	-0.44769	-0.73382	-3.60726	-0.19383	-0.21459	-0.44769	-0.09893	-0.31807	-0.22771	-0.2003	-0.23323	-0.23532	-0.2408
TCGA-ZS-A9CF	2412	0	TCGA	47994.2	1384.84	-0.32989	1384.84	0.239272	-0.06752	-0.42635	-0.05596	0.004873	0.006644	-0.03048	-0.04575	0.007951	-0.02291	-2.51645	-0.37823	-2.02299	-0.02406	0.017874	-0.01332	-0.02081	-0.01154	0.021079	0.034719	0.033745	0.01983	-0.04323	0.00319	-2.91891	-2.91891	-2.82598	-2.82598	2531.89	-0.14933	-1.57505	-5.30211	-0.16845	-0.1618	-0.14933	-0.39112	-0.45247	-0.08046	-0.18191	-0.06292	-0.02484	-0.06207
TCGA-EP-A12J	570	0	TCGA	44706	1335.02	-0.13845	1335.02	0.390145	0.09504	-0.16503	0.09862	0.105365	0.10164	0.094726	0.101047	0.095449	0.097023	-2.37558	-0.26487	-1.9444	0.105684	0.090654	0.102674	0.111689	0.109144	0.090715	0.088408	0.093369	0.091147	0.12613	0.106979	-2.69916	-2.69916	-2.64503	-2.64503	2424.59	0.158023	-2.60389	-3.88323	0.014956	0.027079	0.158023	-0.24372	-0.5244	0.081101	-0.03594	0.045262	0.025349	0.041701
TCGA-2Y-A9GS	724	1	TCGA	39600.4	1195	0.510731	1195	1.01285	0.663349	0.575191	0.696294	0.55866	0.59335	0.669483	0.716355	0.615697	0.684431	-1.68172	0.636104	-1.37622	0.743599	0.613131	0.718692	0.778519	0.756886	0.626025	0.603541	0.633608	0.61975	0.877355	0.733149	-1.93965	-1.93965	-1.8725	-1.8725	2198.21	1.19563	1.97953	-1.73979	0.681825	0.701934	1.19563	0.606631	0.685917	0.55856	0.796173	0.623411	0.640477	0.653574
TCGA-DD-AADO	453	0	TCGA	68963	1404.03	-0.29339	1404.03	-0.91154	-0.24966	-0.27555	-0.2611	-0.3172	-0.29514	-0.25382	-0.26717	-0.28124	-0.25862	-2.78239	-0.29517	-2.29416	-0.27476	-0.26073	-0.26851	-0.28341	-0.27823	-0.24714	-0.24157	-0.24974	-0.25443	-0.3061	-0.27286	-3.17053	-3.17053	-3.08574	-3.08574	2814.77	-0.44622	-3.44454	-3.69863	-0.29443	-0.33569	-0.44622	-0.57815	-0.69265	-0.25619	-0.38549	-0.26846	-0.27643	-0.27805
TCGA-DD-AADP	458	0	TCGA	46840.4	1311.95	-0.21874	1311.95	0.260427	0.171428	-0.26378	0.178417	0.123713	0.133856	0.169878	0.18173	0.144516	0.172145	-2.29863	-0.29712	-1.88047	0.184087	0.147969	0.177588	0.189696	0.18412	0.154802	0.148775	0.154517	0.15089	0.210457	0.17715	-2.59475	-2.59475	-2.55908	-2.55908	2402.06	0.319164	-4.52066	-4.27318	0.086039	0.121065	0.319164	-0.26893	-0.36029	0.169113	0.106103	0.196175	0.213574	0.208226
TCGA-DD-AADI	1085	0	TCGA	55801.1	1361.24	0.033947	1361.24	-0.08244	-0.02024	-0.052	-0.04207	-0.04086	-0.04749	-0.06363	-0.06079	-0.05351	-0.07667	-2.62212	-0.10287	-2.16032	-0.09618	-0.07452	-0.09898	-0.1139	-0.11568	-0.10001	-0.10578	-0.11504	-0.08767	-0.13068	-0.12224	-2.83118	-2.83118	-2.90865	-2.90865	2578.88	-0.01282	-0.78831	-2.28583	0.030982	0.044595	-0.01282	-0.24702	-0.12305	0.019628	0.065548	0.015361	0.021473	0.017321
TCGA-ED-A627	423	0	TCGA	51294.9	1374.3	-0.1902	1374.3	-0.02022	-0.07331	-0.1864	-0.07045	-0.04524	-0.04481	-0.05889	-0.06743	-0.03957	-0.05689	-2.55842	-0.23178	-2.08153	-0.06073	-0.03548	-0.05539	-0.06185	-0.05729	-0.03718	-0.03116	-0.03356	-0.03646	-0.07624	-0.05081	-2.92566	-2.92566	-2.85554	-2.85554	2533.01	-0.13343	-1.69893	-3.41217	-0.05577	-0.05684	-0.13343	-0.27153	-0.32651	-0.03221	-0.05388	-0.01529	0.012056	-0.01092
TCGA-CC-5263	129	1	TCGA	23446.4	993.39	1.36686	993.39	2.50314	1.5079	1.578	1.58674	1.30349	1.36494	1.53088	1.63534	1.40582	1.56681	-0.63354	1.85762	-0.51225	1.70248	1.40234	1.64728	1.78346	1.73541	1.44008	1.39091	1.45969	1.42187	2.00708	1.68346	-0.81607	-0.81607	-0.71146	-0.71146	1502.12	2.70844	3.94997	-0.55207	1.46099	1.54799	2.70844	1.48859	1.33189	1.32191	1.63627	1.3786	1.37947	1.43558
TCGA-G3-A5SL	621	0	TCGA	54364.9	1361.14	-0.34189	1361.14	-0.2537	-0.0575	-0.34168	-0.06702	-0.09248	-0.09172	-0.07466	-0.0744	-0.09043	-0.08019	-2.59309	-0.3368	-2.13771	-0.08828	-0.09086	-0.08955	-0.09523	-0.09626	-0.09144	-0.09408	-0.09818	-0.09171	-0.1004	-0.09955	-2.90125	-2.90125	-2.87558	-2.87558	2606.8	-0.08657	-1.59616	-3.89179	0.037327	0.020451	-0.08657	0.234104	-0.09957	-0.02617	0.04567	-0.0224	-0.02527	-0.02178
TCGA-DD-A4NS	2456	1	TCGA	45216	1322.44	-0.18351	1322.44	0.322874	0.128492	-0.14106	0.147233	0.146774	0.154663	0.155908	0.16139	0.16448	0.165769	-2.28256	-0.18489	-1.85486	0.185451	0.167731	0.183415	0.199662	0.197588	0.17214	0.171753	0.180962	0.170044	0.221243	0.197709	-2.66341	-2.66341	-2.5491	-2.5491	2380.09	0.229152	-2.58548	-4.40016	0.118915	0.144341	0.229152	-0.08588	-0.26435	0.167846	0.136966	0.194059	0.215025	0.206378
TCGA-DD-AACE	2184	0	TCGA	59172.5	1434.97	-0.60082	1434.97	-0.7417	-0.36141	-0.69633	-0.4048	-0.37433	-0.40361	-0.42193	-0.43576	-0.42618	-0.44349	-3.02997	-0.71567	-2.52331	-0.4862	-0.43854	-0.48122	-0.51566	-0.51086	-0.45565	-0.45492	-0.47473	-0.44718	-0.56057	-0.5105	-3.2977	-3.2977	-3.34403	-3.34403	2896.41	-0.64232	-0.88035	-5.1541	-0.40308	-0.42158	-0.64232	-0.23354	-0.8003	-0.39127	-0.47363	-0.45834	-0.50119	-0.48308
TCGA-RC-A7SK	472	0	TCGA	57636.5	1437.21	-0.39399	1437.21	-0.53761	-0.35596	-0.45042	-0.37643	-0.29703	-0.31713	-0.36623	-0.38918	-0.33502	-0.37555	-2.9372	-0.48676	-2.41115	-0.40718	-0.33994	-0.39533	-0.42638	-0.41604	-0.35017	-0.33994	-0.35588	-0.34544	-0.47643	-0.4053	-3.29989	-3.29989	-3.2636	-3.2636	2833.83	-0.63392	-2.54202	-3.77556	-0.27768	-0.33855	-0.63392	-0.4489	-0.55492	-0.26858	-0.37209	-0.27268	-0.28253	-0.28549
TCGA-DD-AAEA	575	0	TCGA	60491.6	1451.8	-0.33365	1451.8	-0.64502	-0.39192	-0.33394	-0.39294	-0.3205	-0.33262	-0.35486	-0.38873	-0.33169	-0.35216	-2.88292	-0.28733	-2.33903	-0.37325	-0.30505	-0.3534	-0.38008	-0.36326	-0.28809	-0.26608	-0.27724	-0.29668	-0.43306	-0.34003	-3.3652	-3.3652	-3.22276	-3.22276	2849.05	-0.73135	-2.86211	-4.58313	-0.48192	-0.5188	-0.73135	-0.89596	-0.88479	-0.36466	-0.59622	-0.37508	-0.36242	-0.38955
TCGA-DD-AACG	469	1	TCGA	63166.4	1360.13	0.31454	1360.13	-0.25881	-0.04375	0.301819	-0.05524	-0.10658	-0.09842	-0.06538	-0.06434	-0.09457	-0.07186	-2.58528	0.410418	-2.13396	-0.08093	-0.08959	-0.08258	-0.08825	-0.08955	-0.08625	-0.08925	-0.09331	-0.08794	-0.09237	-0.0932	-2.88498	-2.88498	-2.8669	-2.8669	2814.74	-0.07612	0.50032	-2.29563	0.049929	0.026085	-0.07612	0.123217	0.31401	-0.12652	0.109913	-0.14981	-0.16552	-0.15787
TCGA-QA-A7B7	94	0	TCGA	41519.4	1253.52	0.520221	1253.52	1.01171	0.423892	0.497745	0.437733	0.425573	0.424157	0.413577	0.443703	0.409507	0.418147	-2.01723	0.486604	-1.65349	0.447202	0.383515	0.43075	0.461682	0.447628	0.373703	0.356961	0.371807	0.379206	0.515771	0.43035	-2.25416	-2.25416	-2.24491	-2.24491	2177.48	0.76973	-2.80336	-3.7774	0.510419	0.529511	0.76973	0.533838	0.294567	0.43114	0.543643	0.39974	0.366821	0.407524
TCGA-DD-A4NN	899	1	TCGA	39844.9	1250.1	0.440824	1250.1	0.926996	0.384826	0.389703	0.383623	0.374669	0.361185	0.341469	0.377421	0.341961	0.336947	-2.11974	0.300667	-1.76911	0.357122	0.297043	0.335303	0.362728	0.344085	0.264309	0.238221	0.248857	0.28175	0.419868	0.317699	-2.30599	-2.30599	-2.33797	-2.33797	2166.39	0.721959	-1.1022	-3.8002	0.393795	0.375464	0.721959	0.008501	-0.1862	0.380543	0.297616	0.309461	0.262338	0.314847
TCGA-G3-A25U	1636	0	TCGA	48781.6	1323.35	0.055244	1323.35	0.44781	0.148123	0.038987	0.156379	0.142883	0.140416	0.153366	0.161605	0.141859	0.15749	-2.30924	0.082481	-1.88296	0.169812	0.143442	0.166022	0.1776	0.174384	0.151015	0.148648	0.155062	0.147221	0.195106	0.171613	-2.62689	-2.62689	-2.57568	-2.57568	2371.01	0.258376	-1.99903	-4.42542	0.201729	0.174569	0.258376	-0.24103	-0.10879	0.171971	0.149006	0.142225	0.131055	0.143761
TCGA-ED-A4XI	819	0	TCGA	57206.4	1454.4	-0.51305	1454.4	-0.51641	-0.4099	-0.57324	-0.42027	-0.31196	-0.33106	-0.39123	-0.42444	-0.34216	-0.39474	-2.95281	-0.63605	-2.4028	-0.42587	-0.33594	-0.4072	-0.44199	-0.42596	-0.34101	-0.32253	-0.33887	-0.33844	-0.50441	-0.40611	-3.38111	-3.38111	-3.29591	-3.29591	2811.99	-0.74659	-3.15168	-4.54378	-0.38498	-0.37555	-0.74659	-0.40228	-0.6251	-0.34797	-0.37164	-0.35702	-0.34907	-0.37167
TCGA-DD-A39Y	171	1	TCGA	53629.7	1283.14	0.901072	1283.14	0.435075	0.324345	1.0309	0.322394	0.268132	0.274301	0.290226	0.318357	0.272168	0.288994	-2.16281	1.14766	-1.78675	0.309184	0.252006	0.293654	0.318829	0.305896	0.240708	0.225224	0.237227	0.246574	0.365914	0.28953	-2.3738	-2.3738	-2.39613	-2.39613	2455.56	0.58113	4.18199	-0.51117	0.334862	0.329258	0.58113	0.279343	0.255727	0.283211	0.330229	0.283421	0.272989	0.293223
TCGA-LG-A6GG	387	0	TCGA	50918.7	1329.53	0.20702	1329.53	0.226334	0.090224	0.257421	0.105429	0.095282	0.094194	0.113067	0.117021	0.095165	0.120975	-2.33653	0.398621	-1.90348	0.136548	0.106148	0.134991	0.147808	0.146152	0.125332	0.125733	0.132858	0.115191	0.164948	0.14615	-2.71487	-2.71487	-2.60622	-2.60622	2508.34	0.16382	2.47006	-1.78991	0.197749	0.211135	0.16382	0.366299	0.203211	0.135823	0.258137	0.158046	0.170926	0.167576
TCGA-DD-A4NA	1008	0	TCGA	34378.2	1260.64	0.434457	1260.64	1.1971	0.397018	0.320515	0.410945	0.422229	0.407126	0.389418	0.417912	0.399816	0.394956	-2.03463	0.105304	-1.66991	0.424966	0.373291	0.409577	0.44158	0.428373	0.355169	0.33926	0.354993	0.365673	0.496812	0.412912	-2.29437	-2.29437	-2.26349	-2.26349	2066.93	0.708469	0.45168	-3.03414	0.342012	0.381983	0.708469	0.151184	-0.24266	0.352456	0.333826	0.283471	0.25904	0.288999
TCGA-2Y-A9GV	2532	1	TCGA	54555	1408.18	-0.48652	1408.18	-0.33701	-0.23811	-0.55968	-0.24307	-0.1712	-0.18151	-0.22668	-0.24427	-0.19144	-0.22795	-2.74969	-0.66125	-2.24909	-0.2428	-0.19266	-0.23317	-0.24963	-0.24151	-0.1997	-0.19067	-0.19851	-0.19582	-0.27914	-0.23124	-3.15375	-3.15375	-3.06159	-3.06159	2751.02	-0.43335	-2.33994	-4.92789	-0.39447	-0.37112	-0.43335	-0.74772	-1.06249	-0.23453	-0.42608	-0.21748	-0.22152	-0.22702
TCGA-G3-A3CJ	594	0	TCGA	74233.4	1565.4	-0.87412	1565.4	-1.64151	-0.86888	-0.89796	-0.90973	-0.79586	-0.82073	-0.87103	-0.93357	-0.82854	-0.88851	-3.54122	-0.93767	-2.89443	-0.96336	-0.80454	-0.92952	-1.00631	-0.97691	-0.80585	-0.77338	-0.81126	-0.80614	-1.13544	-0.94348	-3.98713	-3.98713	-3.94331	-3.94331	3251.07	-1.5711	-1.72872	-4.94288	-0.92682	-0.92304	-1.5711	-0.95334	-1.17493	-0.82509	-0.91715	-0.81378	-0.78639	-0.84178
TCGA-G3-AAUZ	480	0	TCGA	70966.1	1513.04	-0.59419	1513.04	-1.24817	-0.62797	-0.57997	-0.64793	-0.57821	-0.58497	-0.60698	-0.6567	-0.58131	-0.61325	-3.20287	-0.51291	-2.60333	-0.66073	-0.54799	-0.6325	-0.68442	-0.66005	-0.53421	-0.50455	-0.52852	-0.54164	-0.77737	-0.6294	-3.67125	-3.67125	-3.57702	-3.57702	3125.61	-1.15777	-3.7438	-4.63096	-0.66837	-0.69165	-1.15777	-0.55806	-0.71324	-0.64314	-0.66594	-0.62503	-0.59837	-0.64716
TCGA-DD-A73E	44	0	TCGA	38541.4	1229.05	0.178079	1229.05	0.805821	0.501597	0.135033	0.508885	0.407339	0.410117	0.466494	0.509429	0.408925	0.467569	-1.95676	-0.02564	-1.62591	0.502327	0.3898	0.477738	0.518219	0.497246	0.392891	0.36798	0.386287	0.390624	0.593345	0.470033	-2.14152	-2.14152	-2.16101	-2.16101	2047.95	0.929057	-3.84401	-4.09039	0.69153	0.699775	0.929057	0.976502	0.385856	0.583812	0.707557	0.5669	0.53217	0.584644
TCGA-BD-A3EP	409	0	TCGA	52619.1	1358.62	-0.13617	1358.62	-0.01734	-0.01294	-0.18283	-0.0108	0.006276	0.006931	-0.00669	-0.00872	0.010551	-0.00513	-2.49636	-0.24533	-2.03805	-0.00422	0.008271	-0.00274	-0.00303	-0.00175	0.002286	0.004074	0.004389	0.00524	-0.00544	0.000431	-2.84265	-2.84265	-2.78134	-2.78134	2531.64	-0.02212	-1.24331	-3.43218	-0.10841	-0.05047	-0.02212	-0.58106	-0.63772	0.011591	-0.06074	0.04341	0.066395	0.050182
TCGA-DD-AAEB	478	0	TCGA	81020.2	1643.42	-1.13094	1643.42	-2.14934	-1.22368	-1.32286	-1.27273	-1.0958	-1.13496	-1.21091	-1.29999	-1.15499	-1.232	-3.93828	-1.29558	-3.21654	-1.33273	-1.11887	-1.2848	-1.3897	-1.34842	-1.11162	-1.06578	-1.11774	-1.11647	-1.5673	-1.30107	-4.47529	-4.47529	-4.38749	-4.38749	3446.82	-2.20747	-3.22995	-6.13566	-1.32415	-1.35165	-2.20747	-1.79968	-1.90473	-1.12103	-1.42346	-1.14036	-1.12983	-1.18535
TCGA-UB-A7MC	500	0	TCGA	37928	1204.21	0.287168	1204.21	1.10147	0.591362	0.282046	0.603316	0.479925	0.49553	0.557769	0.605428	0.503902	0.55935	-1.85933	0.278812	-1.5464	0.597356	0.482868	0.569871	0.613957	0.590395	0.475816	0.446437	0.465981	0.479851	0.696688	0.559392	-2.03043	-2.03043	-2.05516	-2.05516	2126.03	1.08762	-1.57843	-4.26936	0.531611	0.546743	1.08762	0.376077	0.175308	0.487805	0.538224	0.464041	0.439811	0.47988
TCGA-EP-A3RK	363	0	TCGA	49153.7	1309	0.251928	1309	0.325734	0.189272	0.276182	0.202515	0.168507	0.179139	0.199723	0.211039	0.186019	0.205744	-2.25081	0.253923	-1.8348	0.223305	0.188218	0.217631	0.233843	0.228862	0.195817	0.19137	0.199829	0.191759	0.258774	0.223927	-2.57458	-2.57458	-2.51019	-2.51019	2465.32	0.344463	-1.31782	-2.98324	0.313857	0.260112	0.344463	0.438031	0.445839	0.212848	0.281912	0.230261	0.242302	0.241813
TCGA-MI-A75H	747	0	TCGA	59791.3	1398.84	-0.39498	1398.84	-0.59984	-0.20749	-0.41925	-0.22012	-0.22932	-0.2226	-0.21623	-0.22835	-0.21914	-0.2225	-2.75774	-0.50104	-2.26507	-0.24125	-0.21307	-0.23542	-0.25349	-0.24842	-0.21249	-0.20768	-0.21742	-0.21362	-0.28157	-0.24396	-3.10222	-3.10222	-3.06312	-3.06312	2721.33	-0.35819	-2.62835	-5.05952	-0.18293	-0.22658	-0.35819	-0.44684	-0.50201	-0.1445	-0.25573	-0.12224	-0.10993	-0.12291
TCGA-2Y-A9H4	1452	0	TCGA	63755.3	1410.88	0.051798	1410.88	-0.47749	-0.19191	0.009819	-0.19986	-0.19874	-0.19511	-0.18677	-0.2035	-0.19139	-0.18864	-2.71333	-0.00465	-2.20921	-0.20433	-0.17342	-0.19414	-0.21152	-0.20252	-0.1594	-0.14718	-0.15447	-0.16694	-0.24396	-0.19054	-3.07787	-3.07787	-3.02785	-3.02785	2821.93	-0.36665	0.687241	-2.78753	-0.20862	-0.19506	-0.36665	-0.413	-0.35154	-0.20279	-0.15931	-0.18419	-0.18442	-0.19457
TCGA-DD-A1EA	2415	0	TCGA	40473.8	1254.77	-0.07647	1254.77	0.822016	0.412442	-0.01907	0.445173	0.359306	0.383461	0.44316	0.467342	0.403109	0.458866	-1.93887	-0.13181	-1.57367	0.501472	0.417283	0.489484	0.529338	0.518586	0.440116	0.430952	0.451965	0.42934	0.590677	0.509133	-2.29085	-2.29085	-2.16921	-2.16921	2288.04	0.726499	-3.18339	-4.3631	0.205584	0.308127	0.726499	-0.01797	-0.2087	0.280738	0.320591	0.286596	0.293388	0.298926
TCGA-CC-A5UC	347	1	TCGA	51321.3	1242.94	0.818508	1242.94	0.49709	0.436781	0.981445	0.437946	0.335373	0.353177	0.394646	0.434079	0.353647	0.392524	-2.04622	1.17032	-1.70712	0.419741	0.329696	0.396624	0.43106	0.411355	0.318184	0.293025	0.307896	0.324446	0.498386	0.384965	-2.23359	-2.23359	-2.25718	-2.25718	2311.79	0.802077	2.40436	-1.35749	0.578356	0.510102	0.802077	0.73091	0.622172	0.373955	0.527374	0.331559	0.294729	0.339891
TCGA-DD-AACV	1531	0	TCGA	46084.7	1288.66	0.337564	1288.66	0.671579	0.247909	0.374517	0.261183	0.244713	0.239596	0.250942	0.269248	0.236697	0.256567	-2.18291	0.483983	-1.79685	0.279645	0.23055	0.269391	0.293988	0.284868	0.230445	0.219651	0.231528	0.232105	0.336597	0.27465	-2.51084	-2.51084	-2.42639	-2.42639	2374.45	0.431769	-0.04403	-2.6758	0.008821	-0.02185	0.431769	-0.62951	-0.73621	0.075399	-0.1217	0.016667	-0.01854	0.010395
TCGA-DD-AACU	1567	0	TCGA	44813.5	1281.38	0.175341	1281.38	0.50871	0.325574	0.182391	0.337277	0.272047	0.279544	0.32049	0.343946	0.282336	0.326186	-2.11023	0.084044	-1.72652	0.353099	0.281595	0.340895	0.368685	0.35831	0.295813	0.285846	0.300079	0.288069	0.414713	0.346881	-2.38171	-2.38171	-2.34868	-2.34868	2361.98	0.585013	-0.33939	-1.96031	0.383277	0.433239	0.585013	0.259049	0.204268	0.358111	0.467917	0.377866	0.369858	0.390771
TCGA-DD-AAVV	2455	0	TCGA	53087.7	1365.96	0.196313	1365.96	0.098957	-0.05273	0.212534	-0.05655	-0.00631	-0.01861	-0.05562	-0.05936	-0.02557	-0.05774	-2.56513	0.149043	-2.10158	-0.06415	-0.03725	-0.06229	-0.06837	-0.06673	-0.05402	-0.0535	-0.05673	-0.04491	-0.07767	-0.0653	-2.89861	-2.89861	-2.85456	-2.85456	2702.57	-0.09607	0.501297	-1.97976	0.05178	0.035491	-0.09607	0.437033	0.292975	-0.07715	0.093814	-0.09422	-0.0952	-0.0984
TCGA-DD-AAVR	2513	0	TCGA	65439.1	1482.71	-0.41934	1482.71	-0.84225	-0.55747	-0.43799	-0.59708	-0.4617	-0.49653	-0.58993	-0.62365	-0.52715	-0.60925	-3.22367	-0.46526	-2.66005	-0.66467	-0.54775	-0.64806	-0.70006	-0.68542	-0.58128	-0.56932	-0.59688	-0.56421	-0.77994	-0.67211	-3.56664	-3.56664	-3.57357	-3.57357	3000.56	-0.99282	-1.59007	-3.5553	-0.30657	-0.35546	-0.99282	0.264312	-0.17978	-0.47503	-0.29843	-0.52898	-0.56735	-0.55802
TCGA-4R-AA8I	262	1	TCGA	49715.4	1301.11	-0.19657	1301.11	0.062876	0.220922	0.003098	0.21389	0.076673	0.10068	0.183252	0.207469	0.126957	0.180186	-2.27554	0.022114	-1.89463	0.195926	0.13246	0.181813	0.204288	0.192364	0.132019	0.11747	0.12763	0.132855	0.249008	0.17707	-2.52395	-2.52395	-2.51262	-2.51262	2622.22	0.38459	0.972015	-2.4496	-0.25575	-0.15944	0.38459	-0.87046	-0.95459	-0.07949	-0.17803	-0.04411	-0.00489	-0.03261
TCGA-DD-AACJ	2102	0	TCGA	62959.6	1434.06	-0.43491	1434.06	-0.88657	-0.33138	-0.39202	-0.34442	-0.32859	-0.3192	-0.32739	-0.35076	-0.31397	-0.3319	-2.87327	-0.31996	-2.35177	-0.35595	-0.29999	-0.34312	-0.3682	-0.35715	-0.29802	-0.28516	-0.29715	-0.29926	-0.41159	-0.34367	-3.27248	-3.27248	-3.19759	-3.19759	2879.93	-0.60487	-0.96042	-3.70358	-0.40057	-0.37687	-0.60487	-0.53196	-0.66172	-0.33123	-0.37691	-0.31936	-0.3008	-0.3278
TCGA-DD-AAVS	1823	0	TCGA	40727.7	1266.12	0.12307	1266.12	0.761251	0.364935	0.015702	0.338719	0.27216	0.256829	0.272765	0.313344	0.24257	0.256353	-2.23525	-0.16353	-1.88162	0.261982	0.196765	0.237112	0.25576	0.235257	0.160329	0.130889	0.136396	0.178884	0.305196	0.204003	-2.30435	-2.30435	-2.45367	-2.45367	2231.26	0.68217	-3.2985	-3.90049	0.366305	0.326015	0.68217	0.073134	-0.10265	0.313731	0.257665	0.242421	0.207428	0.24804
TCGA-3K-AAZ8	396	0	TCGA	54099.1	1335.25	-0.33856	1335.25	-0.18744	0.069638	-0.30498	0.064155	-0.007	0.00878	0.050637	0.058442	0.019487	0.046594	-2.45283	-0.32716	-2.01733	0.045868	0.022607	0.040871	0.042482	0.038374	0.025955	0.020364	0.020112	0.023501	0.04918	0.031512	-2.72522	-2.72522	-2.72328	-2.72328	2556.83	0.141732	-3.29342	-4.94755	0.031013	0.054479	0.141732	-0.33045	-0.24757	0.068898	0.061874	0.09167	0.107462	0.100115
TCGA-ED-A7PY	390	0	TCGA	58505.1	1422.68	-0.21552	1422.68	-0.48475	-0.30414	-0.28197	-0.32761	-0.29572	-0.3014	-0.32566	-0.34443	-0.31524	-0.33819	-2.90903	-0.28544	-2.39343	-0.37259	-0.31758	-0.36364	-0.3958	-0.38787	-0.32658	-0.32033	-0.33774	-0.3223	-0.44428	-0.38166	-3.23085	-3.23085	-3.23031	-3.23031	2758.38	-0.53634	-1.67392	-4.51917	-0.33035	-0.36303	-0.53634	-0.54617	-0.69905	-0.29351	-0.40824	-0.33181	-0.34288	-0.34726
TCGA-DD-A116	1622	1	TCGA	61659.7	1355.43	-0.27047	1355.43	-0.6443	-0.02151	-0.29051	-0.01893	-0.12837	-0.08526	-0.01444	-0.01733	-0.05531	-0.0139	-2.51222	-0.20688	-2.0538	-0.01584	-0.02828	-0.0144	-0.01729	-0.01617	-0.01012	-0.00818	-0.0098	-0.01979	-0.02252	-0.01504	-2.86181	-2.86181	-2.79861	-2.79861	2821.49	-0.03387	-0.94363	-2.72407	-0.27963	-0.23476	-0.03387	-0.50052	-0.51108	-0.1691	-0.19263	-0.08033	-0.03648	-0.07295
TCGA-DD-A1EK	558	1	TCGA	59496.8	1468.19	-0.44111	1468.19	-0.65083	-0.47899	-0.53488	-0.49944	-0.38538	-0.41987	-0.4761	-0.51146	-0.43478	-0.48536	-3.0692	-0.56384	-2.50751	-0.52718	-0.43028	-0.50815	-0.55171	-0.53524	-0.43785	-0.42022	-0.44189	-0.43443	-0.62519	-0.51674	-3.46886	-3.46886	-3.41885	-3.41885	2876.5	-0.85941	0.099869	-3.46592	-0.5152	-0.5437	-0.85941	-0.87095	-0.9066	-0.41019	-0.5997	-0.41966	-0.40704	-0.43469
TCGA-DD-AAE6	141	0	TCGA	55475.4	1362.75	0.025208	1362.75	-0.16369	-0.03106	0.098646	-0.02059	-0.02861	-0.03147	-0.00538	-0.01114	-0.02593	0.001265	-2.47453	0.212282	-2.01192	0.00761	-0.00412	0.011756	0.01456	0.017889	0.021582	0.028489	0.031216	0.007943	0.01347	0.024374	-2.87558	-2.87558	-2.76269	-2.76269	2624.05	-0.06404	3.04638	-2.85369	-0.06086	0.097026	-0.06404	-0.6247	-0.36046	-0.00205	0.19279	0.028825	0.051152	0.034433
TCGA-DD-AAC9	347	0	TCGA	71414.4	1517.51	-0.49299	1517.51	-1.32264	-0.68438	-0.50664	-0.71139	-0.61584	-0.63003	-0.67588	-0.72614	-0.63561	-0.68719	-3.29893	-0.49657	-2.69368	-0.74309	-0.61667	-0.71583	-0.77451	-0.751	-0.6172	-0.59097	-0.61979	-0.61765	-0.87469	-0.72373	-3.74625	-3.74625	-3.67535	-3.67535	3182.51	-1.23396	-1.58782	-3.90525	-0.59518	-0.60174	-1.23396	-0.41821	-0.49236	-0.62386	-0.53296	-0.60388	-0.58548	-0.62503
TCGA-UB-AA0U	327	0	TCGA	42383.5	1235.83	0.398994	1235.83	0.838914	0.494393	0.518068	0.515777	0.452909	0.459954	0.492165	0.528395	0.460846	0.501882	-1.89787	0.586171	-1.55859	0.545048	0.448009	0.525612	0.570403	0.553585	0.453873	0.435868	0.458212	0.451355	0.6457	0.534784	-2.16471	-2.16471	-2.10975	-2.10975	2234.82	0.887073	-2.04637	-2.84755	0.482084	0.547232	0.887073	0.343952	0.066629	0.474279	0.559953	0.475377	0.434293	0.485517
TCGA-2Y-A9HB	260	0	TCGA	56279.2	1398.52	-0.39092	1398.52	-0.41896	-0.17464	-0.34123	-0.18153	-0.1552	-0.15335	-0.17124	-0.1854	-0.15489	-0.17409	-2.70117	-0.35162	-2.20498	-0.1897	-0.15047	-0.18172	-0.19854	-0.19158	-0.15266	-0.14474	-0.15274	-0.15169	-0.22791	-0.18333	-3.0594	-3.0594	-3.0105	-3.0105	2748.95	-0.31769	-1.9192	-4.10894	-0.20305	-0.16475	-0.31769	-0.2135	-0.35226	-0.18197	-0.12288	-0.16156	-0.1463	-0.16572
TCGA-EP-A26S	608	0	TCGA	50740.5	1349.15	-0.22713	1349.15	-0.08052	0.030121	-0.14006	0.039171	0.029878	0.038047	0.047576	0.04621	0.048513	0.052495	-2.42712	-0.04775	-1.97322	0.058755	0.057033	0.060319	0.063796	0.065049	0.063852	0.066888	0.069533	0.060076	0.065453	0.068058	-2.78805	-2.78805	-2.70987	-2.70987	2580.61	0.053538	-3.56652	-3.3546	0.088727	0.154302	0.053538	0.160789	0.122376	0.059925	0.236873	0.096188	0.124447	0.105464
TCGA-G3-A25S	416	1	TCGA	58038.4	1307.68	0.323032	1307.68	-0.12426	0.286489	0.453405	0.285781	0.144646	0.181879	0.262898	0.284898	0.197319	0.265324	-2.1787	0.622071	-1.78336	0.287191	0.211846	0.276788	0.301386	0.293082	0.237136	0.231502	0.245393	0.223321	0.341727	0.285135	-2.41447	-2.41447	-2.42351	-2.42351	2683.09	0.48601	2.61872	-1.89846	0.336925	0.351019	0.48601	0.973121	0.79477	0.20058	0.463359	0.275991	0.29802	0.290364
TCGA-DD-AAEG	719	0	TCGA	55830.3	1377.53	0.009394	1377.53	-0.11381	-0.09396	0.092451	-0.08645	-0.06135	-0.05565	-0.06748	-0.08002	-0.05159	-0.06358	-2.56606	0.202689	-2.08137	-0.06806	-0.04092	-0.06038	-0.06901	-0.06258	-0.03503	-0.02644	-0.02974	-0.03798	-0.08858	-0.05345	-2.96134	-2.96134	-2.86937	-2.86937	2720.17	-0.17356	1.17578	-2.52311	0.01499	0.080759	-0.17356	0.156711	0.298456	-0.07013	0.187765	-0.06928	-0.05314	-0.07054
TCGA-UB-A7ME	486	0	TCGA	48760.3	1308.03	0.111591	1308.03	0.238868	0.201183	0.10559	0.212804	0.184775	0.198577	0.207275	0.220829	0.202093	0.213559	-2.23099	0.146808	-1.82654	0.234241	0.199643	0.22743	0.248292	0.242318	0.200174	0.194319	0.205349	0.200906	0.281755	0.236927	-2.56318	-2.56318	-2.48452	-2.48452	2450.45	0.343322	-0.80592	-3.54308	-0.06754	-0.02748	0.343322	-0.81638	-0.84545	0.074141	-0.08564	0.075478	0.067294	0.076522
TCGA-YA-A8S7	412	1	TCGA	42134.8	1272.08	0.63054	1272.08	0.880239	0.341687	0.569482	0.35242	0.331425	0.325086	0.331436	0.357647	0.323466	0.335695	-2.10181	0.345001	-1.72742	0.362409	0.305527	0.348037	0.376803	0.364483	0.297302	0.282931	0.296864	0.301801	0.426843	0.349745	-2.36451	-2.36451	-2.33487	-2.33487	2164.08	0.620205	1.63067	-2.93224	0.316014	0.26466	0.620205	-0.53883	-0.36725	0.358701	0.169879	0.335823	0.326283	0.347964
TCGA-DD-A4NQ	373	1	TCGA	51362.9	1294.53	0.654646	1294.53	0.376321	0.228802	0.719868	0.233339	0.195553	0.187404	0.215001	0.234016	0.186035	0.215398	-2.25028	0.748015	-1.85178	0.230204	0.178239	0.21913	0.23614	0.22665	0.181439	0.169952	0.177324	0.179325	0.268137	0.213924	-2.51616	-2.51616	-2.49788	-2.49788	2480.94	0.430818	0.164128	-1.34202	0.568631	0.565043	0.430818	1.00866	1.08729	0.288574	0.700724	0.27667	0.26294	0.285963
TCGA-DD-AADU	554	0	TCGA	70943.6	1582.67	-1.07138	1582.67	-1.65932	-0.97481	-1.12932	-1.02237	-0.85586	-0.88485	-0.98272	-1.05199	-0.90887	-1.00538	-3.69148	-1.10034	-3.02412	-1.09433	-0.90102	-1.0579	-1.14792	-1.11635	-0.92134	-0.88932	-0.93507	-0.91136	-1.29572	-1.08251	-4.13576	-4.13576	-4.10745	-4.10745	3278.55	-1.74899	-4.18695	-4.76687	-1.06163	-1.07693	-1.74899	-1.38561	-1.5286	-0.93071	-1.11268	-0.96132	-0.96256	-1.0014
TCGA-DD-AAVY	1970	0	TCGA	49234.1	1269.22	-0.04557	1269.22	0.235046	0.334502	0.104926	0.35285	0.227837	0.257424	0.339423	0.364776	0.275437	0.34813	-2.0701	0.20944	-1.70087	0.381902	0.289042	0.368125	0.402612	0.390491	0.314929	0.303184	0.320315	0.301515	0.459954	0.377338	-2.3851	-2.3851	-2.30005	-2.30005	2390.5	0.603574	-1.04758	-3.94267	0.306321	0.308578	0.603574	-0.17979	-0.00051	0.296259	0.304153	0.311496	0.311019	0.325975
TCGA-2Y-A9H2	1731	0	TCGA	37686.7	1217.5	0.383682	1217.5	1.0729	0.580181	0.453498	0.628659	0.549027	0.584172	0.628107	0.663193	0.612308	0.653188	-1.69001	0.419479	-1.36082	0.719799	0.616954	0.702908	0.764549	0.749413	0.632749	0.620458	0.65358	0.625479	0.857246	0.737484	-2.06419	-2.06419	-1.89586	-1.89586	2067.67	1.02816	-1.0742	-3.69705	0.621139	0.666066	1.02816	0.466941	0.368077	0.570054	0.718798	0.621358	0.64388	0.651077
TCGA-CC-5260	87	1	TCGA	23264.5	1059.93	1.15192	1059.93	2.35718	1.2284	1.16406	1.29201	1.09505	1.12909	1.24568	1.33094	1.1609	1.27442	-0.98375	1.03218	-0.79942	1.38404	1.14978	1.33892	1.44887	1.40963	1.17079	1.13004	1.18546	1.16084	1.62956	1.36688	-1.18597	-1.18597	-1.09988	-1.09988	1522.82	2.21342	2.88933	-2.51299	1.27206	1.34235	2.21342	1.23124	1.04191	1.17001	1.37496	1.18011	1.18462	1.22972
TCGA-CC-A7IF	649	1	TCGA	60675.4	1462.2	-0.16244	1462.2	-0.60086	-0.45178	-0.26692	-0.46346	-0.37119	-0.3879	-0.43256	-0.46839	-0.40104	-0.43686	-3.00198	-0.26827	-2.44434	-0.47118	-0.38713	-0.45129	-0.48934	-0.47231	-0.3811	-0.36114	-0.3793	-0.3846	-0.55692	-0.45155	-3.43883	-3.43883	-3.34964	-3.34964	2850.68	-0.81794	-1.39239	-4.49182	-0.39715	-0.41085	-0.81794	-0.23434	-0.59278	-0.37619	-0.40908	-0.37902	-0.37514	-0.39515
TCGA-DD-A3A5	3125	1	TCGA	61814	1422.53	-0.32265	1422.53	-0.59186	-0.2533	-0.26905	-0.2836	-0.2691	-0.28194	-0.29019	-0.30647	-0.28927	-0.30604	-2.88944	-0.2668	-2.37188	-0.3446	-0.29	-0.33643	-0.37173	-0.364	-0.29998	-0.29372	-0.31231	-0.29554	-0.42462	-0.35855	-3.14578	-3.14578	-3.21208	-3.21208	2846.79	-0.45258	-1.06844	-3.58133	-0.3086	-0.35274	-0.45258	-0.49014	-0.43509	-0.30683	-0.34847	-0.30432	-0.2969	-0.31679
TCGA-DD-AACY	1450	0	TCGA	62157.8	1446.41	-0.46804	1446.41	-0.78183	-0.37394	-0.33688	-0.3839	-0.31297	-0.31152	-0.35781	-0.38802	-0.3097	-0.36114	-2.91401	-0.16757	-2.37183	-0.38963	-0.30225	-0.37259	-0.40444	-0.38978	-0.31181	-0.29506	-0.30996	-0.30695	-0.46167	-0.37161	-3.33047	-3.33047	-3.25187	-3.25187	2901.54	-0.68007	0.010648	-2.71217	-0.49303	-0.46527	-0.68007	-0.76181	-0.79237	-0.36326	-0.47391	-0.32988	-0.29663	-0.33713
TCGA-DD-AACC	1685	1	TCGA	63908.9	1474.62	-0.43432	1474.62	-0.83678	-0.48468	-0.48022	-0.50643	-0.41809	-0.43711	-0.48245	-0.51911	-0.44811	-0.49175	-3.07765	-0.54348	-2.51039	-0.53466	-0.43835	-0.51448	-0.55938	-0.5418	-0.44059	-0.4209	-0.44274	-0.44006	-0.63601	-0.52153	-3.47193	-3.47193	-3.43079	-3.43079	2892.13	-0.87691	-3.22328	-4.08385	-0.53496	-0.52073	-0.87691	-0.74134	-0.93535	-0.41999	-0.54622	-0.41744	-0.40763	-0.43416
TCGA-CC-A7IH	365	0	TCGA	48262.7	1337.2	-0.39838	1337.2	0.07307	-0.00799	-0.45766	-0.02279	-0.02979	-0.04515	-0.04459	-0.0364	-0.06045	-0.0555	-2.57935	-0.61789	-2.14506	-0.06646	-0.07949	-0.07379	-0.07911	-0.08541	-0.09289	-0.10479	-0.11087	-0.08649	-0.07695	-0.09817	-2.83814	-2.83814	-2.84874	-2.84874	2488.05	0.027808	-5.93645	-5.85269	0.027367	-0.01221	0.027808	0.05727	-0.48365	0.038592	-0.07433	0.005961	-0.02976	0.002535
TCGA-CC-A7IJ	382	0	TCGA	29402.6	1068.61	1.54828	1068.61	2.14412	1.24261	1.70691	1.29431	1.09751	1.13048	1.23651	1.32407	1.14201	1.26003	-1.01516	1.63249	-0.82581	1.36318	1.12337	1.31716	1.4227	1.38322	1.14813	1.10759	1.16104	1.1354	1.59783	1.3394	-1.14507	-1.14507	-1.13318	-1.13318	1612.31	2.2343	2.36777	-0.59341	1.32569	1.30118	2.2343	1.04713	1.06371	1.22768	1.28885	1.27181	1.2551	1.31819
TCGA-G3-AAV1	359	1	TCGA	47027.5	1308.24	0.076465	1308.24	0.311247	0.177126	0.129438	0.188836	0.148283	0.159022	0.183804	0.196988	0.171458	0.189731	-2.25647	0.184739	-1.85186	0.209788	0.17304	0.202702	0.223081	0.216743	0.174676	0.167994	0.178293	0.174624	0.256544	0.210437	-2.59891	-2.59891	-2.50947	-2.50947	2419.39	0.310309	-0.12176	-2.91011	0.120381	0.152342	0.310309	-0.00139	-0.16835	0.104851	0.153278	0.0773	0.079326	0.082249
TCGA-DD-AACI	1618	0	TCGA	67780.4	1473.83	-0.36513	1473.83	-0.89614	-0.51808	-0.36465	-0.54562	-0.45639	-0.47256	-0.52814	-0.56264	-0.48131	-0.54086	-3.13122	-0.35809	-2.57291	-0.58661	-0.48214	-0.56878	-0.61381	-0.59837	-0.50157	-0.48673	-0.50985	-0.49146	-0.68642	-0.58204	-3.52352	-3.52352	-3.4789	-3.4789	3026.17	-0.93267	-0.60003	-2.71138	-0.62729	-0.58329	-0.93267	-0.81641	-1.01025	-0.52614	-0.59315	-0.54622	-0.55117	-0.56869
TCGA-CC-A9FS	211	0	TCGA	53279.8	1338.69	0.031942	1338.69	-0.01108	0.04963	-0.0679	0.047383	0.001	0.001605	0.039477	0.044084	0.010127	0.036752	-2.46445	-0.08847	-2.02177	0.035224	0.016476	0.032084	0.031675	0.02906	0.023152	0.019499	0.018369	0.019078	0.033776	0.024257	-2.75695	-2.75695	-2.74004	-2.74004	2476.24	0.105897	-1.53117	-3.3635	-0.07399	-0.08587	0.105897	-0.67669	-0.59409	0.060216	-0.1723	0.059757	0.079704	0.067444
TCGA-GJ-A3OU	879	0	TCGA	49979.7	1334.52	0.212176	1334.52	0.198389	0.077044	0.235973	0.084799	0.086446	0.086442	0.086118	0.090096	0.089506	0.0897	-2.38581	0.267787	-1.94798	0.098069	0.088744	0.096169	0.103352	0.10161	0.088524	0.086993	0.090814	0.088674	0.113709	0.100194	-2.72659	-2.72659	-2.65877	-2.65877	2435.37	0.141519	0.305191	-2.93683	0.103868	0.108499	0.141519	0.122859	-0.12603	0.088406	0.121453	0.097953	0.113186	0.105315
GSM1310570	1560	1	GEO	60434.9	1449.79	-0.12409	1449.79	-0.50356	-0.38212	-0.08153	-0.42004	-0.31091	-0.35107	-0.42407	-0.44795	-0.38374	-0.44386	-3.05336	0.037001	-2.51135	-0.49422	-0.40383	-0.48247	-0.52903	-0.51822	-0.43104	-0.42299	-0.44773	-0.41765	-0.59916	-0.51014	-3.31869	-3.31869	-3.39066	-3.39066	2768.47	-0.67669	0.411641	-0.75187	-0.25702	-0.2407	-0.67669	-0.11824	-0.37049	-0.3248	-0.19517	-0.37811	-0.39695	-0.39914
GSM1310571	1320	1	GEO	58308.3	1436.52	-0.24718	1436.52	-0.58919	-0.32913	-0.34831	-0.35706	-0.2971	-0.33549	-0.3561	-0.37567	-0.35244	-0.36874	-2.93399	-0.50415	-2.41623	-0.40272	-0.35095	-0.39273	-0.42358	-0.41459	-0.35397	-0.34523	-0.36113	-0.35255	-0.47069	-0.40589	-3.25909	-3.25909	-3.2565	-3.2565	2829.39	-0.604	-1.10313	-2.16147	-0.41078	-0.34936	-0.604	-0.53336	-0.86264	-0.35997	-0.34757	-0.40563	-0.43139	-0.42803
GSM1310572	90	1	GEO	51369.4	1364.81	0.57403	1364.81	0.246427	0.026751	0.41093	0.012864	0.01178	-0.01017	0.000196	0.002146	-0.01953	-0.00559	-2.51577	0.489891	-2.06079	-0.01338	-0.01767	-0.01373	-0.01861	-0.01826	-0.01348	-0.01257	-0.01436	-0.01543	-0.02455	-0.0182	-2.77232	-2.77232	-2.80068	-2.80068	2648.71	0.018079	4.29969	-1.27818	-0.19397	-0.23731	0.018079	-0.68669	-0.64062	-0.12695	-0.29815	-0.13931	-0.14514	-0.14926
GSM1310573	840	1	GEO	54499.8	1277	0.896541	1277	0.3123	0.329498	1.09416	0.342907	0.243409	0.261172	0.327727	0.350317	0.273978	0.333546	-2.10035	1.56522	-1.72403	0.359689	0.284727	0.347665	0.3756	0.365185	0.301786	0.290938	0.304958	0.294325	0.423448	0.353713	-2.39412	-2.39412	-2.33848	-2.33848	2481.87	0.568212	4.88761	0.893426	0.198551	0.236105	0.568212	0.327271	0.163914	0.083298	0.302432	0.042712	0.019144	0.03852
GSM1310574	1410	1	GEO	61215.7	1452.28	-0.0416	1452.28	-0.4655	-0.40184	-0.0563	-0.42396	-0.31973	-0.35429	-0.40911	-0.43803	-0.37637	-0.41938	-2.9962	-0.009	-2.45235	-0.45788	-0.37701	-0.44242	-0.48107	-0.46753	-0.38431	-0.37025	-0.38964	-0.38078	-0.54458	-0.4529	-3.36214	-3.36214	-3.33534	-3.33534	2825.24	-0.72698	2.74109	-1.56279	-0.27689	-0.29822	-0.72698	0.035153	-0.31836	-0.36016	-0.26111	-0.3961	-0.41115	-0.41703
GSM1310575	1560	1	GEO	62324.6	1479.46	-0.06858	1479.46	-0.67526	-0.50418	-0.22024	-0.52258	-0.38633	-0.42476	-0.49299	-0.53184	-0.44651	-0.49978	-3.07609	-0.28829	-2.50744	-0.53992	-0.4398	-0.51824	-0.56115	-0.5424	-0.44107	-0.41944	-0.43979	-0.44052	-0.63623	-0.51958	-3.50429	-3.50429	-3.43075	-3.43075	2836.39	-0.92352	1.03393	-2.54983	-0.31939	-0.28158	-0.92352	-0.00688	-0.36302	-0.39707	-0.2248	-0.45655	-0.47711	-0.48225
GSM1310576	150	1	GEO	30039.3	1107.63	1.60661	1107.63	1.98472	1.07564	1.50672	1.12155	0.96831	0.954634	1.07219	1.14916	0.946964	1.09423	-1.19896	1.39452	-0.97786	1.18793	0.942937	1.14766	1.2432	1.20864	0.996919	0.963883	1.0126	0.968056	1.40054	1.17104	-1.36833	-1.36833	-1.33521	-1.33521	1592.31	1.93491	1.22806	-0.99622	1.78697	1.7351	1.93491	2.84195	2.53633	1.29178	1.85271	1.23885	1.18713	1.27606
GSM1310577	1440	1	GEO	56125.6	1470.85	-1.30576	1470.85	-0.85532	-0.49137	-1.32528	-0.4991	-0.43286	-0.44786	-0.461	-0.49951	-0.44347	-0.46199	-3.0151	-1.61501	-2.45255	-0.49218	-0.41413	-0.47048	-0.50582	-0.48738	-0.39664	-0.37345	-0.38964	-0.40648	-0.57164	-0.46354	-3.49411	-3.49411	-3.36445	-3.36445	2801.15	-0.88958	-5.04106	-4.8342	-0.54068	-0.49541	-0.88958	-0.49333	-0.98482	-0.36909	-0.5444	-0.35598	-0.3167	-0.36184
GSM1310578	1020	1	GEO	52297	1419.2	-0.54667	1419.2	-0.30096	-0.3303	-0.58094	-0.34164	-0.18616	-0.22392	-0.3274	-0.3478	-0.24801	-0.33315	-2.87821	-0.7715	-2.36546	-0.35706	-0.27398	-0.34721	-0.37168	-0.36347	-0.30872	-0.30262	-0.31591	-0.29091	-0.41122	-0.35527	-3.27753	-3.27753	-3.19557	-3.19557	2645.41	-0.56808	1.61141	-3.83257	-0.1277	-0.15855	-0.56808	-0.07761	-0.3776	-0.161	-0.16862	-0.17928	-0.17545	-0.18272
GSM1310579	570	1	GEO	70366.4	1526.66	-1.73265	1526.66	-1.9602	-0.76107	-1.8398	-0.80985	-0.81692	-0.82646	-0.79491	-0.84214	-0.81454	-0.81895	-3.47251	-2.49269	-2.86688	-0.89211	-0.78267	-0.86873	-0.93861	-0.91819	-0.77843	-0.75871	-0.79574	-0.78212	-1.0473	-0.89914	-3.84157	-3.84157	-3.84799	-3.84799	3132.88	-1.34898	-6.57067	-3.70849	-1.10009	-1.08374	-1.34898	-0.77134	-1.66946	-0.81171	-1.19668	-0.80232	-0.74207	-0.81743
GSM1310580	690	1	GEO	46185.4	1170.65	0.69727	1170.65	0.846974	0.72137	0.888245	0.742187	0.499059	0.515568	0.692878	0.751083	0.530012	0.69962	-1.67551	1.07189	-1.4035	0.754984	0.548944	0.721847	0.784104	0.755434	0.601116	0.569594	0.598453	0.574402	0.896828	0.719826	-1.86694	-1.86694	-1.84698	-1.84698	2277.64	1.30438	1.86439	-2.30898	0.749362	0.804235	1.30438	1.12881	1.00079	0.536599	0.880088	0.470417	0.415292	0.480596
GSM1310581	840	1	GEO	48994	1378.84	-0.57885	1378.84	-0.16483	-0.10439	-0.56444	-0.10988	-0.1235	-0.14408	-0.10574	-0.11372	-0.14488	-0.10876	-2.62924	-0.75272	-2.14923	-0.12011	-0.12534	-0.11588	-0.12782	-0.12409	-0.1005	-0.09519	-0.1013	-0.11449	-0.1477	-0.12042	-2.96289	-2.96289	-2.92771	-2.92771	2479.41	-0.17804	-2.75278	-4.14818	-0.0508	0.000487	-0.17804	0.019439	-0.36735	-0.00802	-0.00346	-0.02573	-0.01486	-0.02477
GSM1310582	1260	1	GEO	66309.2	1498.62	-1.17407	1498.62	-1.37952	-0.60675	-0.98678	-0.62157	-0.56622	-0.5762	-0.57981	-0.62677	-0.56499	-0.58431	-3.16201	-1.00553	-2.5759	-0.62663	-0.52726	-0.60053	-0.64732	-0.62507	-0.51059	-0.48381	-0.50587	-0.51937	-0.73098	-0.59721	-3.65345	-3.65345	-3.52782	-3.52782	3073.31	-1.10944	-4.87002	-2.86644	-0.86363	-0.80209	-1.10944	-0.66258	-1.30554	-0.65853	-0.82489	-0.62791	-0.59027	-0.64542
GSM1310583	390	1	GEO	52930.6	1405.41	-0.16491	1405.41	-0.25171	-0.22425	-0.20791	-0.23637	-0.17271	-0.20717	-0.22898	-0.24434	-0.22689	-0.23512	-2.77742	-0.1785	-2.27464	-0.25676	-0.22495	-0.24887	-0.27071	-0.26382	-0.21874	-0.21137	-0.22271	-0.22283	-0.30612	-0.25701	-3.12437	-3.12437	-3.08981	-3.08981	2659.51	-0.39165	-2.74111	-4.82171	-0.02402	-0.01788	-0.39165	0.483631	0.005108	-0.09269	0.008593	-0.12002	-0.13255	-0.128
GSM1310585	510	1	GEO	50516.3	1342.87	0.1178	1342.87	0.327394	0.054789	0.150917	0.075019	0.112645	0.129404	0.094111	0.090547	0.138977	0.104604	-2.3601	0.160065	-1.905	0.117384	0.137331	0.120798	0.127793	0.130415	0.129617	0.134347	0.13949	0.133949	0.131278	0.136561	-2.76286	-2.76286	-2.64436	-2.64436	2483.94	0.095862	-0.31582	-3.40313	0.099531	0.147108	0.095862	0.047706	0.008255	0.103717	0.205644	0.149155	0.183808	0.16093
GSM1310586	120	1	GEO	34456.6	1066.52	2.09224	1066.52	2.14405	1.26676	2.66274	1.32394	1.11017	1.13861	1.27179	1.35796	1.16637	1.29848	-0.96588	2.98927	-0.7781	1.40523	1.16225	1.36063	1.46862	1.4303	1.19424	1.15604	1.21149	1.17859	1.6456	1.3892	-1.11974	-1.11974	-1.08519	-1.08519	1759.98	2.2572	5.12436	2.94057	1.14916	1.17725	2.2572	0.865424	0.963866	1.0763	1.21247	1.13628	1.13296	1.17903
GSM1310587	1230	1	GEO	68651.1	1540.85	-0.3123	1540.85	-1.12239	-0.81757	-0.69886	-0.87872	-0.70467	-0.76951	-0.87186	-0.92131	-0.81315	-0.90328	-3.5931	-0.99973	-2.9708	-0.99052	-0.83435	-0.96663	-1.04869	-1.02752	-0.8682	-0.85101	-0.89509	-0.85224	-1.17377	-1.01003	-3.90569	-3.90569	-3.97817	-3.97817	2906.78	-1.43518	-5.70604	-2.35841	-0.56865	-0.6855	-1.43518	-0.58656	-1.19357	-0.60192	-0.74491	-0.66812	-0.72733	-0.70742
GSM1310588	540	1	GEO	58236.3	1458.63	0.239279	1458.63	-0.24236	-0.42251	0.358037	-0.45129	-0.29476	-0.3513	-0.44235	-0.46955	-0.38563	-0.45493	-3.03127	0.652083	-2.49217	-0.49458	-0.40245	-0.48027	-0.51791	-0.50526	-0.42564	-0.41361	-0.43259	-0.41335	-0.57778	-0.4918	-3.387	-3.387	-3.36709	-3.36709	2823.54	-0.77409	3.95933	-1.98193	-0.23009	-0.26448	-0.77409	0.13057	-0.27623	-0.37505	-0.23707	-0.4578	-0.50095	-0.48689
GSM1310589	1320	1	GEO	55340.9	1407.34	-0.35332	1407.34	-0.32654	-0.27779	-0.44227	-0.32131	-0.22983	-0.27694	-0.34786	-0.35551	-0.31005	-0.37287	-2.97341	-0.42367	-2.47971	-0.41812	-0.35137	-0.41759	-0.45365	-0.45266	-0.40183	-0.40917	-0.43143	-0.37602	-0.4972	-0.45967	-3.18473	-3.18473	-3.27968	-3.27968	2829.8	-0.46149	-1.07054	-4.37068	-0.40628	-0.41742	-0.46149	-0.50636	-0.88862	-0.31693	-0.48669	-0.3602	-0.38369	-0.37589
GSM1310590	120	1	GEO	52180.4	1321.7	0.275091	1321.7	0.079909	0.107713	0.336792	0.108945	0.077623	0.084603	0.097299	0.109134	0.086479	0.097465	-2.37325	0.464432	-1.95773	0.107649	0.079183	0.100444	0.112896	0.106606	0.075169	0.067138	0.072496	0.077297	0.13666	0.09843	-2.6842	-2.6842	-2.63128	-2.63128	2499.42	0.202782	0.922169	-2.53292	0.083361	0.111942	0.202782	-0.03195	-0.26924	0.118527	0.083821	0.105359	0.097192	0.110318
GSM1310591	90	1	GEO	41235.9	1227.79	0.840331	1227.79	1.00923	0.495388	0.961781	0.484104	0.38606	0.372922	0.42189	0.466954	0.361193	0.409687	-2.07425	1.15896	-1.73333	0.422806	0.326927	0.395362	0.418245	0.395311	0.310093	0.278516	0.285569	0.317454	0.473055	0.360359	-2.13478	-2.13478	-2.28509	-2.28509	2101.24	0.949857	3.34141	1.00586	0.323156	0.349139	0.949857	-0.49758	-0.48351	0.482058	0.261061	0.493748	0.497188	0.517579
GSM1310592	270	1	GEO	47140.5	1330.6	-0.40242	1330.6	-0.12584	0.05107	-0.44105	0.041877	-0.04316	-0.03536	0.02296	0.032629	-0.03426	0.015676	-2.49473	-0.47329	-2.0625	0.011282	-0.03012	0.004145	0.003488	-0.00254	-0.01673	-0.02537	-0.02806	-0.02515	0.009827	-0.01357	-2.75133	-2.75133	-2.76199	-2.76199	2334.71	0.131246	-6.44361	-5.42886	-0.18702	-0.02401	0.131246	-0.48673	-1.3744	0.117504	-0.08556	0.152106	0.150662	0.160978
GSM1310593	420	1	GEO	58509.3	1459.47	-0.39256	1459.47	-0.68317	-0.42539	-0.40334	-0.43422	-0.34463	-0.37248	-0.40219	-0.43614	-0.37996	-0.40379	-2.95273	-0.31303	-2.40148	-0.43171	-0.35995	-0.4123	-0.4445	-0.42787	-0.34594	-0.32493	-0.33947	-0.35379	-0.50432	-0.40631	-3.40066	-3.40066	-3.29554	-3.29554	2783.06	-0.77722	-4.08287	-4.04391	-0.47306	-0.42824	-0.77722	-1.11046	-1.10124	-0.31129	-0.47007	-0.30761	-0.29645	-0.31922
GSM1310594	1140	1	GEO	47709.3	1321.31	0.025631	1321.31	0.350928	0.11396	0.125061	0.10426	0.070247	0.061408	0.081062	0.09409	0.056256	0.07371	-2.42954	0.083661	-2.00976	0.07157	0.045259	0.062955	0.065662	0.058481	0.037315	0.026227	0.025547	0.041431	0.078294	0.046468	-2.66864	-2.66864	-2.69159	-2.69159	2485.06	0.220285	-2.63401	-3.00642	-0.12648	-0.069	0.220285	-0.67904	-0.86997	0.022545	-0.1263	0.005037	-0.00878	0.003769
GSM1310595	1140	1	GEO	60629.4	1439.94	-0.53849	1439.94	-0.62488	-0.35587	-0.61402	-0.3727	-0.33057	-0.33582	-0.35737	-0.38206	-0.34161	-0.36403	-2.91518	-0.71663	-2.38935	-0.39258	-0.33152	-0.37926	-0.40799	-0.39645	-0.33157	-0.31877	-0.33285	-0.33151	-0.45609	-0.38296	-3.30579	-3.30579	-3.24293	-3.24293	2872.25	-0.65247	-7.88577	-3.82175	-0.4399	-0.42451	-0.65247	-0.49143	-0.72381	-0.38559	-0.43728	-0.40459	-0.39836	-0.41947
GSM1310596	840	1	GEO	39705.1	1241.6	0.878241	1241.6	1.09806	0.480297	0.89541	0.495471	0.450602	0.4508	0.467338	0.502743	0.448903	0.473365	-1.94398	0.961704	-1.59781	0.509525	0.429192	0.490347	0.529217	0.512817	0.422185	0.403335	0.422382	0.426476	0.596589	0.493419	-2.17825	-2.17825	-2.16061	-2.16061	2111.91	0.862127	1.02844	-3.48569	0.423913	0.41104	0.862127	-0.04715	-0.0247	0.437971	0.332113	0.386892	0.374797	0.39989
GSM1310597	750	1	GEO	48611.8	1358.12	-0.43136	1358.12	0.001478	-0.01277	-0.42353	-0.03196	-0.04319	-0.04366	-0.05218	-0.04781	-0.05171	-0.06294	-2.59121	-0.52228	-2.13986	-0.07668	-0.06792	-0.08024	-0.08909	-0.09167	-0.08658	-0.09254	-0.0985	-0.07727	-0.09632	-0.09817	-2.82789	-2.82789	-2.87165	-2.87165	2557.63	-0.01168	-4.36409	-4.85151	-0.20908	-0.19628	-0.01168	-0.98952	-0.93902	-0.04659	-0.28311	-0.05744	-0.05556	-0.05835
GSM1310598	1140	1	GEO	54101.3	1395.55	-0.68332	1395.55	-0.31683	-0.16338	-0.6785	-0.17925	-0.14814	-0.1596	-0.18093	-0.1897	-0.16994	-0.18776	-2.71349	-0.69367	-2.23394	-0.2043	-0.17355	-0.1999	-0.21383	-0.20984	-0.18286	-0.1796	-0.18677	-0.17743	-0.23402	-0.20592	-3.04384	-3.04384	-3.01308	-3.01308	2748.87	-0.31137	-2.66452	-4.17669	-0.7841	-0.69285	-0.31137	-2.26102	-2.31779	-0.30337	-0.90091	-0.31287	-0.32604	-0.32816
GSM1310599	90	1	GEO	46982.8	1215.41	1.02823	1215.41	1.03887	0.613125	1.21249	0.655557	0.557167	0.585453	0.646078	0.686243	0.597348	0.669636	-1.66265	1.40298	-1.34967	0.739025	0.606305	0.719499	0.786691	0.76946	0.638	0.624374	0.660542	0.622939	0.890517	0.755509	-2.01681	-2.01681	-1.85916	-1.85916	2378.53	1.06207	-0.59365	-0.16793	0.746334	0.814727	1.06207	1.41445	1.18359	0.490463	0.984252	0.520649	0.499965	0.536277
GSM1310600	600	1	GEO	45675.1	1194.83	0.566286	1194.83	0.924693	0.690229	0.63028	0.727351	0.564894	0.598725	0.70434	0.751689	0.617104	0.72311	-1.6222	0.673206	-1.32339	0.789397	0.629483	0.765117	0.831429	0.810312	0.670076	0.650985	0.685444	0.649716	0.938329	0.78926	-1.90633	-1.90633	-1.80986	-1.80986	2081.53	1.2183	-8.51268	-5.85336	0.600096	0.625536	1.2183	-0.07114	-0.04447	0.653279	0.548956	0.632446	0.578498	0.644657
GSM1310601	600	1	GEO	49257.8	1301.61	0.268424	1301.61	0.487608	0.183189	0.33112	0.17897	0.151326	0.137988	0.153021	0.174336	0.12191	0.150226	-2.31021	0.332455	-1.92542	0.16383	0.106746	0.150705	0.17054	0.159205	0.104549	0.089687	0.09789	0.106651	0.211514	0.144048	-2.58637	-2.58637	-2.55063	-2.55063	2485.11	0.32466	-3.05359	-4.13074	0.311382	0.243693	0.32466	0.181976	0.211441	0.12466	0.208216	4.01e-05	-0.07181	-0.01287
GSM1310602	780	1	GEO	56797.5	1445.81	-0.42512	1445.81	-0.46511	-0.35633	-0.37645	-0.3475	-0.22556	-0.23933	-0.30157	-0.3344	-0.24025	-0.29212	-2.79056	-0.42038	-2.25668	-0.30078	-0.22332	-0.28059	-0.29679	-0.27988	-0.21748	-0.19422	-0.19891	-0.21964	-0.33675	-0.25391	-3.32266	-3.32266	-3.1239	-3.1239	2824.05	-0.6819	-5.06724	-3.45099	-0.35723	-0.35045	-0.6819	-0.62093	-0.62715	-0.30082	-0.37392	-0.31102	-0.30028	-0.32351
GSM1310603	330	1	GEO	44648.7	1236.17	0.58973	1236.17	0.769427	0.505527	0.677162	0.532724	0.456871	0.474952	0.514573	0.551542	0.478421	0.529373	-1.84267	0.764916	-1.51138	0.582516	0.473338	0.563441	0.617197	0.600552	0.488734	0.473014	0.500957	0.481497	0.704033	0.584325	-2.15281	-2.15281	-2.04902	-2.04902	2128.3	0.89043	-4.88978	-3.21574	0.439708	0.518611	0.89043	0.552144	-0.1621	0.48558	0.489236	0.48118	0.452229	0.494885
GSM1310604	1230	1	GEO	59759.3	1410.29	-0.60761	1410.29	-0.5098	-0.23711	-0.59617	-0.25613	-0.17687	-0.1854	-0.25587	-0.26806	-0.2033	-0.26388	-2.79842	-0.7567	-2.30652	-0.28432	-0.22481	-0.27834	-0.29624	-0.29092	-0.25417	-0.25051	-0.25987	-0.23862	-0.32298	-0.28571	-3.14002	-3.14002	-3.10378	-3.10378	2840.4	-0.43183	-5.75047	-4.72174	-0.56722	-0.52343	-0.43183	-1.18784	-1.59582	-0.27077	-0.64478	-0.24624	-0.26606	-0.25936
GSM1310605	1230	1	GEO	58815	1363.13	-0.39277	1363.13	-0.41368	-0.04677	-0.42507	-0.04777	-0.08486	-0.05173	-0.04449	-0.04857	-0.03728	-0.04543	-2.54992	-0.49209	-2.08671	-0.05041	-0.03331	-0.04834	-0.05366	-0.05192	-0.04016	-0.03892	-0.04175	-0.03637	-0.06238	-0.05019	-2.89325	-2.89325	-2.83925	-2.83925	2760.72	-0.08291	-1.35512	-5.15311	-0.3988	-0.36536	-0.08291	-0.9424	-1.06239	-0.17255	-0.4132	-0.10289	-0.0786	-0.10127
GSM1310606	1050	1	GEO	57963.7	1491.72	-0.63028	1491.72	-0.6023	-0.55258	-0.72016	-0.57641	-0.42149	-0.45399	-0.54868	-0.58906	-0.47207	-0.55758	-3.14193	-0.81465	-2.5661	-0.60163	-0.47685	-0.57926	-0.62521	-0.60578	-0.4981	-0.47683	-0.49879	-0.48713	-0.7045	-0.58244	-3.56447	-3.56447	-3.49998	-3.49998	2837.95	-1.00908	-5.25069	-3.39033	-0.44204	-0.46126	-1.00908	-0.53836	-0.75631	-0.44512	-0.47154	-0.48518	-0.48819	-0.50711
GSM1310607	1290	1	GEO	60254.8	1456.88	-1.00114	1456.88	-0.80598	-0.42044	-1.11887	-0.4291	-0.42115	-0.43283	-0.39794	-0.43073	-0.43325	-0.39929	-2.94305	-1.248	-2.39751	-0.42557	-0.38977	-0.40693	-0.43696	-0.42105	-0.34549	-0.32377	-0.33731	-0.36934	-0.4927	-0.40024	-3.39716	-3.39716	-3.28262	-3.28262	2887.48	-0.77231	-12.8758	-6.76793	-0.4211	-0.40472	-0.77231	-0.62696	-0.76109	-0.3458	-0.41846	-0.34387	-0.34329	-0.35886
GSM1310608	1050	1	GEO	55405.5	1415.88	-0.53693	1415.88	-0.44039	-0.2397	-0.56221	-0.23782	-0.15735	-0.1753	-0.21227	-0.23179	-0.1834	-0.20756	-2.70564	-0.4502	-2.20135	-0.21343	-0.17394	-0.20145	-0.21144	-0.20133	-0.16409	-0.14953	-0.15245	-0.1695	-0.23576	-0.18585	-3.15192	-3.15192	-3.01821	-3.01821	2758.09	-0.44821	-5.20812	-4.90971	-0.22907	-0.24378	-0.44821	-0.97302	-0.74393	-0.10579	-0.30983	-0.0797	-0.07658	-0.08301
GSM1310609	1020	1	GEO	65214.4	1492.23	-0.27396	1492.23	-0.79052	-0.58326	-0.2427	-0.61196	-0.49196	-0.51743	-0.58897	-0.62821	-0.53734	-0.60065	-3.18738	-0.17264	-2.62039	-0.64742	-0.5362	-0.6266	-0.67265	-0.6547	-0.55141	-0.53288	-0.5558	-0.54275	-0.74829	-0.63404	-3.61625	-3.61625	-3.54151	-3.54151	3044.22	-1.07288	0.507444	-3.19519	-0.66806	-0.71095	-1.07288	-0.6009	-1.02828	-0.63529	-0.77462	-0.70953	-0.74001	-0.74482
GSM1310610	1020	1	GEO	52155.6	1334.83	0.408215	1334.83	0.209871	0.070663	0.350027	0.069776	0.114118	0.107859	0.060338	0.069552	0.093788	0.060824	-2.40722	0.385611	-1.98675	0.07025	0.067994	0.06488	0.076913	0.072234	0.045485	0.038831	0.0446	0.058186	0.099173	0.066984	-2.73515	-2.73515	-2.66913	-2.66913	2459.24	0.115956	1.46042	-0.83754	0.209831	0.191973	0.115956	0.359433	-0.07332	0.095311	0.179127	0.02154	-0.03721	0.010407
GSM1310611	1020	1	GEO	56233.7	1337.92	-0.39568	1337.92	-0.05885	0.058373	-0.47257	0.076863	0.030125	0.067365	0.092212	0.090913	0.098848	0.101501	-2.36207	-0.72571	-1.91513	0.114482	0.113798	0.116132	0.124596	0.125637	0.118288	0.121206	0.12652	0.116239	0.132517	0.12929	-2.76146	-2.76146	-2.6414	-2.6414	2538.56	0.104224	-4.64854	-5.52569	-0.34797	-0.34304	0.104224	-1.74519	-1.35456	0.043833	-0.53693	0.089176	0.128546	0.101097
GSM1310612	240	1	GEO	46398.4	1306.62	0.640678	1306.62	0.510367	0.185938	0.67362	0.180689	0.214977	0.185557	0.155069	0.175155	0.165157	0.151929	-2.31608	0.856418	-1.92133	0.163518	0.133027	0.151539	0.168405	0.158258	0.111552	0.097632	0.104773	0.123242	0.203028	0.144569	-2.57179	-2.57179	-2.56146	-2.56146	2411.25	0.336224	3.87372	-1.0346	0.355253	0.286126	0.336224	0.444108	0.119401	0.20775	0.260402	0.14329	0.077395	0.135974
GSM1310613	630	1	GEO	51299.6	1397.73	0.42552	1397.73	0.074509	-0.11525	0.288797	-0.10259	-0.01445	-0.02278	-0.07228	-0.08909	-0.02111	-0.06164	-2.53669	0.311811	-2.0428	-0.0572	-0.01303	-0.04516	-0.04737	-0.03711	-0.00941	0.006717	0.009251	-0.01078	-0.06344	-0.01925	-2.98379	-2.98379	-2.84492	-2.84492	2509.08	-0.24731	3.40108	-1.88805	0.21697	0.088106	-0.24731	0.439002	0.423684	-0.00766	0.123257	-0.02322	-0.01666	-0.02724
GSM1310614	390	1	GEO	43991.8	1276.11	1.14328	1276.11	0.865745	0.330259	1.06931	0.355739	0.352254	0.357734	0.352807	0.373505	0.361045	0.365702	-2.04913	1.15235	-1.6642	0.401807	0.35071	0.391649	0.424982	0.415996	0.351673	0.343728	0.361457	0.351068	0.475313	0.408097	-2.38576	-2.38576	-2.28792	-2.28792	2247.58	0.599257	9.68355	-0.68763	0.898821	0.762167	0.599257	1.63828	1.61377	0.465337	0.909174	0.490267	0.498387	0.511555
GSM1310616	900	1	GEO	55898.4	1377.09	-0.22674	1377.09	-0.18953	-0.09473	-0.2442	-0.08702	-0.08576	-0.07039	-0.06858	-0.07976	-0.06236	-0.06386	-2.55796	-0.30167	-2.07812	-0.06528	-0.04798	-0.05833	-0.06363	-0.05788	-0.03673	-0.02831	-0.02984	-0.04265	-0.0779	-0.04912	-2.96196	-2.96196	-2.85735	-2.85735	2649.66	-0.17536	-1.40793	-4.68133	0.079453	0.007463	-0.17536	0.049737	0.213396	-0.04073	0.043492	-0.03164	-0.01936	-0.03145
GSM1310617	1170	1	GEO	56843.3	1381.9	0.09584	1381.9	-0.10131	-0.12676	0.008496	-0.12413	-0.09107	-0.07921	-0.1091	-0.12097	-0.07411	-0.10749	-2.61355	0.02827	-2.13131	-0.11429	-0.07383	-0.10754	-0.1168	-0.1112	-0.08432	-0.0782	-0.08236	-0.07838	-0.13514	-0.10369	-3.00664	-3.00664	-2.91497	-2.91497	2709.92	-0.23176	4.34459	-4.08916	-0.15227	-0.20141	-0.23176	-0.47746	-0.34126	-0.15851	-0.20348	-0.14449	-0.13025	-0.14752
GSM1310618	900	1	GEO	58775.5	1438	-0.35357	1438	-0.38503	-0.34477	-0.36859	-0.34239	-0.21117	-0.21339	-0.30452	-0.33782	-0.21546	-0.30251	-2.84624	-0.2447	-2.29972	-0.32624	-0.2176	-0.30694	-0.33752	-0.32114	-0.23881	-0.22013	-0.23384	-0.22743	-0.39661	-0.29985	-3.30052	-3.30052	-3.18809	-3.18809	2861.47	-0.6248	0.714707	-4.49627	-0.21584	-0.29218	-0.6248	-0.20869	-0.04523	-0.3031	-0.227	-0.25916	-0.23019	-0.26635
GSM1310619	240	1	GEO	51100.2	1311.86	-0.23449	1311.86	0.094774	0.183099	-0.22742	0.208001	0.135532	0.163176	0.21885	0.227403	0.194065	0.232864	-2.19109	-0.13784	-1.77741	0.262038	0.21793	0.258902	0.283986	0.280871	0.240174	0.24056	0.254931	0.229021	0.318114	0.281368	-2.59382	-2.59382	-2.44934	-2.44934	2519.68	0.313169	-0.95653	-5.01746	0.059274	0.029328	0.313169	-0.45738	-0.16664	0.132719	-0.01773	0.174517	0.21959	0.19183
GSM1310620	510	1	GEO	51535.8	1287.46	0.591963	1287.46	0.519726	0.268472	0.475385	0.265854	0.211163	0.216224	0.236983	0.259322	0.222795	0.232293	-2.25351	0.389951	-1.85647	0.240495	0.202959	0.227192	0.239302	0.2282	0.186286	0.170825	0.174981	0.194369	0.266519	0.211529	-2.45267	-2.45267	-2.50034	-2.50034	2412.39	0.512246	-1.40734	-3.38122	1.02999	0.844328	0.512246	2.22384	2.57015	0.372926	1.04408	0.305201	0.298293	0.316424
GSM1310621	900	1	GEO	61394.2	1425.98	-0.2108	1425.98	-0.47332	-0.292	-0.39094	-0.29454	-0.21843	-0.20694	-0.26829	-0.29321	-0.20352	-0.26773	-2.79623	-0.51855	-2.27402	-0.28579	-0.20423	-0.27139	-0.29337	-0.28112	-0.2213	-0.20719	-0.21688	-0.21204	-0.33546	-0.26486	-3.22525	-3.22525	-3.12194	-3.12194	2846.43	-0.53678	-0.34197	-5.25135	-0.14288	-0.23195	-0.53678	-0.03962	0.021011	-0.25497	-0.19716	-0.2418	-0.22991	-0.25047
GSM1310622	780	1	GEO	44075.1	1245.22	0.29502	1245.22	0.805584	0.43637	0.255257	0.450063	0.404943	0.407067	0.422752	0.455485	0.40058	0.426556	-2.00789	0.291481	-1.65199	0.456505	0.380116	0.438064	0.470602	0.454753	0.374423	0.355205	0.370197	0.377532	0.528997	0.43456	-2.23958	-2.23958	-2.23019	-2.23019	2305.36	0.803093	-0.76802	-4.40934	0.42584	0.491478	0.803093	0.351261	0.232788	0.395836	0.540579	0.409697	0.395541	0.423864
GSM1310623	840	1	GEO	46010.5	1259.34	0.429368	1259.34	0.66449	0.413495	0.417816	0.437473	0.394615	0.424171	0.426749	0.452065	0.443287	0.437357	-1.98567	0.661265	-1.60914	0.471989	0.427703	0.459237	0.491816	0.480821	0.413369	0.401663	0.418607	0.420856	0.542748	0.469265	-2.26783	-2.26783	-2.2202	-2.2202	2335.78	0.753611	4.86107	-3.21775	0.456804	0.414235	0.753611	-0.56798	0.295098	0.434451	0.440045	0.511252	0.542286	0.537486
GSM1310624	810	1	GEO	54088.8	1328.07	-0.00349	1328.07	-0.01247	0.101947	0.040074	0.111463	0.110182	0.126128	0.112535	0.118037	0.13495	0.11709	-2.3488	0.199849	-1.9213	0.12835	0.128138	0.125622	0.13633	0.133782	0.114429	0.111058	0.1167	0.122864	0.153033	0.131844	-2.70161	-2.70161	-2.61737	-2.61737	2706.38	0.169767	0.286735	-4.26433	0.034788	-0.0231	0.169767	-0.06717	0.039531	-0.05147	0.006455	-0.04007	-0.04789	-0.0437
GSM1310625	780	1	GEO	40214.1	1145.92	0.872059	1145.92	1.31065	0.889433	1.10145	0.943136	0.76406	0.813139	0.918947	0.979162	0.839932	0.946023	-1.34915	1.3524	-1.09271	1.03534	0.847643	1.0046	1.09216	1.06527	0.884324	0.859737	0.905345	0.865973	1.23129	1.03903	-1.64186	-1.64186	-1.50944	-1.50944	2070.43	1.58325	0.837107	-2.27672	0.818237	0.910286	1.58325	0.905513	0.56981	0.79249	0.990066	0.892413	0.88984	0.927966
GSM1310626	1260	1	GEO	66733.6	1415.98	-0.39991	1415.98	-0.77807	-0.27219	-0.49114	-0.28183	-0.28482	-0.26733	-0.26684	-0.28752	-0.25774	-0.2717	-2.81744	-0.56094	-2.30285	-0.29563	-0.24476	-0.28465	-0.30999	-0.30058	-0.24425	-0.2342	-0.24701	-0.24481	-0.35269	-0.29022	-3.19582	-3.19582	-3.13835	-3.13835	2787.11	-0.4844	-0.06579	-2.28094	-0.40079	-0.52252	-0.4844	-0.85496	-0.89193	-0.28322	-0.63123	-0.25746	-0.24233	-0.2647
GSM1310627	750	1	GEO	50794	1267.54	0.054124	1267.54	0.130714	0.341337	0.238957	0.366576	0.256979	0.298366	0.361454	0.38273	0.323206	0.372406	-2.05196	0.529585	-1.6708	0.404988	0.334897	0.393808	0.424378	0.41442	0.350808	0.341163	0.356585	0.342639	0.472692	0.403986	-2.37911	-2.37911	-2.29029	-2.29029	2449.94	0.62371	-1.691	-3.02708	0.152589	0.225155	0.62371	-0.52162	-0.23087	0.24146	0.277883	0.332671	0.370259	0.355296
GSM1310628	660	1	GEO	50411.6	1366.08	-0.29066	1366.08	0.066429	-0.05254	-0.30023	-0.05835	-0.03508	-0.04036	-0.06009	-0.06241	-0.04517	-0.06286	-2.56879	-0.33381	-2.10822	-0.06876	-0.05268	-0.06777	-0.07267	-0.07174	-0.06286	-0.06276	-0.06548	-0.05748	-0.07943	-0.07125	-2.89549	-2.89549	-2.8556	-2.8556	2553.9	-0.09436	-0.92596	-5.08705	-0.301	-0.20096	-0.09436	-0.90109	-1.2048	-0.06707	-0.26716	-0.06428	-0.06741	-0.06721
GSM1310629	210	1	GEO	69869.4	1648.36	-0.24274	1648.36	-1.15294	-1.17694	-0.35419	-1.20421	-0.77644	-0.8392	-1.11481	-1.21502	-0.87558	-1.1242	-3.81252	-0.50876	-3.06684	-1.2176	-0.89037	-1.16073	-1.26598	-1.2171	-0.95655	-0.90294	-0.95197	-0.92047	-1.45564	-1.15626	-4.42234	-4.42234	-4.28138	-4.28138	3416.74	-2.16186	13.1013	-0.46009	-1.16784	-1.48557	-2.16186	-0.89047	-1.0267	-1.16085	-1.63029	-1.1965	-1.17338	-1.24825
GSM1310630	120	1	GEO	58926.3	1386.49	-0.25871	1386.49	-0.43258	-0.1435	-0.31681	-0.13536	-0.08784	-0.07191	-0.11284	-0.12677	-0.06723	-0.10722	-2.59848	-0.1802	-2.11389	-0.10863	-0.06557	-0.10022	-0.10574	-0.09886	-0.07366	-0.06484	-0.06635	-0.06896	-0.121	-0.08822	-3.0321	-3.0321	-2.90064	-2.90064	2751.66	-0.2666	-0.57596	-4.78664	-0.17986	-0.2156	-0.2666	-0.48058	-0.43042	-0.14757	-0.216	-0.09991	-0.07996	-0.09969
GSM1310631	900	1	GEO	58767.5	1408.88	-0.63866	1408.88	-0.63381	-0.24351	-0.60669	-0.24868	-0.2233	-0.21399	-0.23247	-0.24982	-0.21115	-0.23366	-2.75414	-0.61278	-2.25379	-0.24796	-0.2044	-0.2385	-0.2544	-0.24643	-0.206	-0.19678	-0.20435	-0.20523	-0.283	-0.23632	-3.15998	-3.15998	-3.06527	-3.06527	2767.94	-0.44012	-4.41453	-5.02742	-0.33907	-0.33803	-0.44012	-0.6328	-0.86661	-0.22161	-0.3792	-0.19526	-0.18942	-0.20111
GSM1310632	930	1	GEO	52371.2	1362	-0.25776	1362	-0.05586	-0.04015	-0.26504	-0.03686	-0.00724	0.004598	-0.02981	-0.03357	-0.00157	-0.02766	-2.5177	-0.30504	-2.05749	-0.0269	-0.00894	-0.02463	-0.02526	-0.02344	-0.01737	-0.01525	-0.01519	-0.01283	-0.02833	-0.02045	-2.88498	-2.88498	-2.80422	-2.80422	2669.01	-0.07226	-1.90328	-6.27869	0.090965	0.181382	-0.07226	0.525214	0.196119	-0.02006	0.32431	0.008031	0.008105	0.008419
GSM1310633	180	1	GEO	40802.5	1168.65	1.27009	1168.65	1.29733	0.826716	1.26041	0.865868	0.733901	0.770863	0.834198	0.889892	0.787547	0.853086	-1.48791	1.40317	-1.20342	0.924732	0.77621	0.896313	0.967511	0.943144	0.790428	0.766706	0.803693	0.78302	1.08218	0.917621	-1.70595	-1.70595	-1.66483	-1.66483	1918.91	1.48205	-0.45094	-3.88658	1.04831	1.11374	1.48205	1.06486	1.1241	0.895951	1.20619	0.925669	0.919947	0.959574
GSM1310634	750	1	GEO	57901.4	1423.18	-0.66332	1423.18	-0.51002	-0.27415	-0.58375	-0.26869	-0.20934	-0.19091	-0.23457	-0.26105	-0.18356	-0.22966	-2.74663	-0.57461	-2.22148	-0.24238	-0.17152	-0.22648	-0.24563	-0.23219	-0.17332	-0.15596	-0.16349	-0.17247	-0.28665	-0.21321	-3.20255	-3.20255	-3.07375	-3.07375	2796.85	-0.50274	-2.45233	-5.07472	-0.34419	-0.31913	-0.50274	-0.63161	-0.6145	-0.22927	-0.30477	-0.15894	-0.11027	-0.15634
GSM1310635	750	1	GEO	51713.8	1336.35	0.168631	1336.35	0.258531	0.056808	0.09361	0.029458	-0.00989	-0.02605	-0.00684	0.003622	-0.03787	-0.02567	-2.58796	-0.10919	-2.14333	-0.0498	-0.05683	-0.05806	-0.07483	-0.08119	-0.07451	-0.08739	-0.09942	-0.06661	-0.08861	-0.09643	-2.72613	-2.72613	-2.86461	-2.86461	2653.49	0.146578	-3.09626	-4.05868	0.373382	0.391272	0.146578	0.891015	1.18166	0.035718	0.605732	0.014651	0.024102	0.018336
GSM1310636	420	1	GEO	57397.4	1438.76	-0.58644	1438.76	-0.68857	-0.34447	-0.77996	-0.3466	-0.3638	-0.36437	-0.31465	-0.34474	-0.35052	-0.31399	-2.85377	-0.95974	-2.31387	-0.33632	-0.30373	-0.31894	-0.34667	-0.33185	-0.26096	-0.24042	-0.25281	-0.28447	-0.39987	-0.31251	-3.29324	-3.29324	-3.1897	-3.1897	2722.74	-0.62191	-6.14783	-5.94409	-0.33366	-0.30414	-0.62191	-0.64467	-0.64165	-0.25382	-0.28284	-0.21443	-0.16821	-0.21433
GSM1310637	690	1	GEO	45557.9	1270.26	-0.37516	1270.26	0.516628	0.344281	-0.52386	0.338553	0.223607	0.247726	0.29934	0.328569	0.261863	0.2925	-2.18992	-0.71505	-1.81224	0.302493	0.246549	0.285103	0.301207	0.286716	0.23065	0.21066	0.216314	0.238692	0.338038	0.265144	-2.34926	-2.34926	-2.42569	-2.42569	2272.06	0.643086	-5.66152	-6.80198	-0.00395	0.075128	0.643086	-0.72975	-0.79454	0.226872	-0.01953	0.218452	0.238809	0.233193
GSM1310638	750	1	GEO	60018.2	1459.44	-1.11112	1459.44	-0.89472	-0.45474	-1.21639	-0.46602	-0.5008	-0.49486	-0.43548	-0.47104	-0.47658	-0.44026	-3.00958	-1.34838	-2.45076	-0.47539	-0.4273	-0.45596	-0.49507	-0.47848	-0.38822	-0.36728	-0.38639	-0.41003	-0.56396	-0.45888	-3.44179	-3.44179	-3.35703	-3.35703	2882.33	-0.80846	-9.09299	-6.36576	-0.59396	-0.56329	-0.80846	-0.91098	-1.00788	-0.39775	-0.59708	-0.34912	-0.29252	-0.35059
GSM1310639	840	1	GEO	41314.9	1242.64	0.207002	1242.64	0.782254	0.438554	0.210484	0.445841	0.376473	0.382495	0.40873	0.447603	0.380308	0.410684	-2.01208	0.063568	-1.67349	0.444463	0.354825	0.422132	0.461385	0.442224	0.344465	0.32111	0.339056	0.349839	0.533623	0.417897	-2.23196	-2.23196	-2.22139	-2.22139	2151.29	0.80717	2.11949	-5.09599	0.285451	0.307027	0.80717	-0.60393	-0.74938	0.440685	0.196238	0.444338	0.420412	0.460506
GSM1310640	600	1	GEO	56016.2	1387.82	-0.34581	1387.82	-0.32884	-0.13376	-0.35567	-0.13926	-0.15954	-0.1496	-0.13173	-0.14262	-0.14058	-0.13429	-2.65718	-0.42814	-2.16876	-0.1471	-0.12663	-0.14101	-0.15502	-0.14968	-0.1186	-0.112	-0.11879	-0.12352	-0.17948	-0.14363	-3.00182	-3.00182	-2.96091	-2.96091	2707.8	-0.23495	-2.39309	-4.54428	-0.10574	-0.05825	-0.23495	-0.0271	-0.09196	-0.11909	0.020212	-0.0775	-0.0384	-0.07222
GSM1310641	630	1	GEO	62201.5	1381.09	-0.30863	1381.09	-0.64805	-0.12855	-0.25818	-0.12937	-0.16557	-0.12029	-0.11828	-0.12919	-0.09782	-0.1188	-2.63029	-0.34754	-2.15129	-0.12822	-0.0902	-0.12237	-0.13291	-0.12805	-0.10163	-0.09711	-0.10234	-0.09485	-0.15129	-0.12214	-3.01081	-3.01081	-2.93056	-2.93056	2784.48	-0.2385	-0.27599	-2.65911	-0.30389	-0.23649	-0.2385	-0.22543	-0.49591	-0.28151	-0.16428	-0.25731	-0.23636	-0.26275
GSM1310642	30	1	GEO	45355.1	1253.35	0.815731	1253.35	0.94329	0.415134	1.07075	0.451865	0.359108	0.379486	0.453246	0.477595	0.404904	0.471424	-1.91792	1.21862	-1.55158	0.518345	0.424725	0.506497	0.549209	0.538515	0.456607	0.44879	0.471533	0.440159	0.613151	0.529754	-2.28349	-2.28349	-2.14676	-2.14676	2139.48	0.744643	6.40656	-2.24188	0.822319	0.765763	0.744643	1.28745	1.4778	0.509967	0.846095	0.467693	0.494794	0.492553
GSM1310643	600	1	GEO	46899	1185.56	0.462632	1185.56	0.693279	0.667067	0.809115	0.705675	0.450349	0.516171	0.682589	0.730097	0.560883	0.699976	-1.651	1.00276	-1.3588	0.763914	0.59265	0.738186	0.80304	0.780322	0.638605	0.616009	0.648212	0.615858	0.910891	0.755703	-1.95423	-1.95423	-1.83586	-1.83586	2307.86	1.19138	1.52509	-2.63474	0.561713	0.602362	1.19138	0.91641	0.754565	0.389545	0.720093	0.414515	0.427125	0.437009
GSM1310644	330	1	GEO	47927.6	1278.77	0.430913	1278.77	0.498619	0.240183	0.436093	0.245891	0.190193	0.199965	0.223894	0.246567	0.207912	0.223258	-2.2394	0.28259	-1.85702	0.239402	0.192224	0.225072	0.244896	0.232306	0.177363	0.159691	0.167069	0.185383	0.285105	0.214478	-2.51423	-2.51423	-2.47765	-2.47765	2394.98	0.463919	2.2859	-2.81579	0.234455	0.245665	0.463919	0.410833	0.131774	0.206377	0.225902	0.170519	0.172227	0.182318
GSM1310645	540	1	GEO	64979.7	1471.32	-0.6215	1471.32	-1.05496	-0.50292	-0.86536	-0.53267	-0.54214	-0.54671	-0.51775	-0.55324	-0.54685	-0.53352	-3.14773	-1.01804	-2.57827	-0.5867	-0.51763	-0.5685	-0.62151	-0.60555	-0.49853	-0.48172	-0.50936	-0.51001	-0.70638	-0.5903	-3.49492	-3.49492	-3.50223	-3.50223	2881.31	-0.88575	-8.43062	-5.31726	-0.63307	-0.69954	-0.88575	-0.79632	-1.1916	-0.49766	-0.75482	-0.4596	-0.4362	-0.47342
GSM1310646	540	1	GEO	45206	1281.4	0.231445	1281.4	0.474668	0.305185	0.152538	0.298587	0.24643	0.248238	0.26187	0.289113	0.243016	0.255729	-2.22543	0.074442	-1.8396	0.266014	0.216699	0.249979	0.26576	0.252465	0.199829	0.181938	0.187854	0.207764	0.300501	0.232956	-2.39587	-2.39587	-2.46427	-2.46427	2303.76	0.577108	-3.69227	-4.87952	0.236317	0.269546	0.577108	-0.30668	-0.37131	0.339622	0.225865	0.360047	0.352125	0.373756
GSM1310647	510	1	GEO	40547.8	1169.29	0.735471	1169.29	1.10051	0.717324	0.814535	0.765173	0.621188	0.670157	0.746706	0.795267	0.68922	0.767103	-1.58264	0.894839	-1.28814	0.835182	0.68742	0.808929	0.874766	0.851502	0.710364	0.686231	0.718732	0.698442	0.981707	0.825815	-1.8818	-1.8818	-1.76636	-1.76636	2073.7	1.32009	3.09343	-3.88667	1.00645	0.965931	1.32009	0.901265	1.17204	0.77647	1.07207	0.838928	0.829817	0.872411
GSM1310648	600	1	GEO	52456.3	1314.64	0.338355	1314.64	0.126596	0.145526	0.458631	0.152976	0.120023	0.132323	0.146311	0.157127	0.137744	0.149016	-2.31759	0.579673	-1.90169	0.161382	0.134538	0.155208	0.168205	0.162751	0.132867	0.126217	0.132269	0.134195	0.190954	0.156165	-2.63814	-2.63814	-2.57762	-2.57762	2530.22	0.264376	-0.6639	-3.32184	0.0904	0.085927	0.264376	-0.09781	-0.19311	0.071717	0.101459	0.084741	0.076982	0.087204
GSM1310649	540	1	GEO	52755.3	1366.71	-0.02133	1366.71	-0.12733	-0.05815	0.003972	-0.06811	-0.06876	-0.06044	-0.07374	-0.07639	-0.05746	-0.07983	-2.60405	0.029979	-2.13709	-0.09208	-0.06659	-0.0913	-0.10204	-0.10116	-0.08417	-0.08535	-0.0916	-0.07534	-0.11662	-0.1022	-2.89786	-2.89786	-2.89462	-2.89462	2664.55	-0.09136	-0.77034	-2.72467	-0.07262	0.081295	-0.09136	0.016107	-0.17355	-0.08615	0.225296	-0.05422	-0.03378	-0.05137
GSM1310650	570	1	GEO	59946.3	1423.02	0.200387	1423.02	-0.42459	-0.30552	0.1045	-0.32835	-0.18428	-0.20419	-0.32573	-0.34449	-0.23412	-0.33775	-2.90662	0.134157	-2.39065	-0.37123	-0.27256	-0.36222	-0.39372	-0.38575	-0.32287	-0.31862	-0.33562	-0.29652	-0.44158	-0.37932	-3.23167	-3.23167	-3.2276	-3.2276	2691.18	-0.53649	-2.57469	-2.63989	-0.08742	-0.24836	-0.53649	-0.02062	-0.19745	-0.23039	-0.281	-0.27355	-0.29811	-0.28989
[truncated: 49 more columns]

## Sheet: Table S8
Gene	algorithm
SSRP1	StepCox[both]+CoxBoost
CAD	StepCox[both]+CoxBoost
UBAP2	StepCox[both]+CoxBoost
GMPS	StepCox[both]+CoxBoost
SETDB1	StepCox[both]+CoxBoost
XPO5	StepCox[both]+CoxBoost
ILF3	StepCox[both]+CoxBoost
QSER1	StepCox[both]+CoxBoost
NUP155	StepCox[both]+CoxBoost
CKAP5	StepCox[both]+CoxBoost
CCDC93	StepCox[both]+CoxBoost
CPSF6	StepCox[both]+CoxBoost
ZNF318	StepCox[both]+CoxBoost
HUWE1	StepCox[both]+CoxBoost
PRRC2A	StepCox[both]+CoxBoost
ASXL1	StepCox[both]+CoxBoost
HNRNPUL1	StepCox[both]+CoxBoost
RNMT	StepCox[both]+CoxBoost
CASC3	StepCox[both]+CoxBoost
RIF1	StepCox[both]+CoxBoost
